# Supplementary material for: Retinoic Acid Receptor β Loss in Hepatocytes Increases Steatosis and Elevates the Integrated Stress Response in Alcohol-Associated Liver Disease
Source: Int J Mol Sci. 2023 Jul 27;24(15):12035. doi: 10.3390/ijms241512035 (PMC10418449; doi:10.3390/ijms241512035)
Supplement: Supplementary file 1 [file ijms-24-12035-s001.zip]

Archive with 7 entries (7 files):
- ijms-2482914-supplementary/ijms-2482914 Supplementary Figures.pptx
- ijms-2482914-supplementary/ijms-2489214 Suppementary Table S1.pdf
- ijms-2482914-supplementary/ijms-2489214 Supplementary File S1.xls
- ijms-2482914-supplementary/ijms-2489214 Supplementary File S2.xlsx
- ijms-2482914-supplementary/ijms-2489214 Supplementary Materials and Methods.pdf
- ijms-2482914-supplementary/ijms-2489214 Supplementary Table S2.pdf
- ijms-2482914-supplementary/ijms-2489214 Supplementary Tables and Figure Captions.pdf
