# Supplementary material for: Retinoic Acid Receptor β Loss in Hepatocytes Increases Steatosis and Elevates the Integrated Stress Response in Alcohol-Associated Liver Disease
Source: Int J Mol Sci. 2023 Jul 27;24(15):12035. doi: 10.3390/ijms241512035 (PMC10418449; doi:10.3390/ijms241512035)
Supplement: Supplementary file 1 [file ijms-24-12035-s001.zip › ijms-2482914-supplementary/ijms-2489214 Supplementary File S1.xls]

## Sheet: RNA-Seq all 
Tracking_id	Gene_id	Gene_name	Locus	PF 1	PF 2	PF 3	ETOH 1	ETOH 2	ETOH 3	PF Average	ETOH Average	FC	biotype	ensembl_id
ENSMUSG00000053121	ENSMUSG00000053121	Gm5129	5:29735636-29735936	0	0	0	0.37039	0	0.262336	0	0.210909	#DIV/0!	protein_coding	ENSMUST00000065372
ENSMUSG00000073610	ENSMUSG00000073610	Gm10549	18:33464162-33472448	0	0	0	0.300665	0.161702	0.110275	0	0.190881	#DIV/0!	protein_coding	ENSMUST00000097634
ENSMUSG00000029378	ENSMUSG00000029378	Areg	5:91139598-91148432	0	0	0	0.432224	0.0456479	0.092213	0	0.190028	#DIV/0!	protein_coding	ENSMUST00000031325
ENSMUSG00000025488	ENSMUSG00000025488	Cox8b	7:140898944-140900446	0	0	0	0.495282	0	0	0	0.165094	#DIV/0!	protein_coding	ENSMUST00000026561
ENSMUSG00000057262	ENSMUSG00000057262	Gm10020	15:52477613-52478228	0	0	0	0.128249	0.26803	0.0930918	0	0.163124	#DIV/0!	protein_coding	ENSMUST00000081993
ENSMUSG00000030858	ENSMUSG00000030858	1700007K09Rik	7:131325943-131329516	0	0	0	0.307815	0	0	0	0.102605	#DIV/0!	protein_coding	ENSMUST00000188899,ENSMUST00000033146
ENSMUSG00000044056	ENSMUSG00000044056	Efcab9	11:32522750-32532081	0	0	0	0.260926	0	0	0	0.0869753	#DIV/0!	protein_coding	ENSMUST00000054327,ENSMUST00000109377
ENSMUSG00000069300	ENSMUSG00000069300	Hist1h2bj	13:22043213-22043676	0	0	0	0.152019	0	0.108892	0	0.0869703	#DIV/0!	protein_coding	ENSMUST00000110452
ENSMUSG00000034653	ENSMUSG00000034653	Ythdc2	18:44847879-44849206	0	0	0	0.0900036	0.0952711	0	0	0.0617582	#DIV/0!	protein_coding	ENSMUST00000201099,ENSMUST00000201507,ENSMUST00000202176,ENSMUST00000037763
ENSMUSG00000096361	ENSMUSG00000096361	Gm5814	17:47410362-47410740	0	0	0	0.182706	0	0	0	0.060902	#DIV/0!	protein_coding	ENSMUST00000177586
ENSMUSG00000032454	ENSMUSG00000032454	Rbp2	9:98486114-98509781	0	0	0	0.162399	0	0	0	0.054133	#DIV/0!	protein_coding	ENSMUST00000035029,ENSMUST00000187905,ENSMUST00000189446,ENSMUST00000188779
ENSMUSG00000053861	ENSMUSG00000053861	Gm9925	18:74065101-74065584	0	0	0	0.15866	0	0	0	0.0528867	#DIV/0!	protein_coding	ENSMUST00000066583
ENSMUSG00000040231	ENSMUSG00000040231	Syngr4	7:45885221-45896714	0	0	0	0.0934221	0	0.0611865	0	0.0515362	#DIV/0!	protein_coding	ENSMUST00000039049,ENSMUST00000120299,ENSMUST00000211254
ENSMUSG00000041857	ENSMUSG00000041857	Oosp1	19:11667459-11691150	0	0	0	0.147345	0	0	0	0.049115	#DIV/0!	protein_coding	ENSMUST00000048214,ENSMUST00000139158,ENSMUST00000186557
ENSMUSG00000040387	ENSMUSG00000040387	Klhl32	4:24612553-24851124	0	0	0	0.0890203	0.0295853	0	0	0.0395352	#DIV/0!	protein_coding	ENSMUST00000084781,ENSMUST00000144062,ENSMUST00000150920,ENSMUST00000108218,ENSMUST00000108214,ENSMUST00000140652,ENSMUST00000108213
ENSMUSG00000071552	ENSMUSG00000071552	Tigit	16:43648860-43664184	0	0	0	0.114459	0	0	0	0.038153	#DIV/0!	protein_coding	ENSMUST00000096065
ENSMUSG00000025610	ENSMUSG00000025610	Map3k7cl	16:87553329-87595336	0	0	0	0.109367	0	0	0	0.0364557	#DIV/0!	protein_coding	ENSMUST00000026700
ENSMUSG00000072553	ENSMUSG00000072553	Gm525	11:89073840-89093040	0	0	0	0.108354	0	0	0	0.036118	#DIV/0!	protein_coding	ENSMUST00000100619,ENSMUST00000127186
ENSMUSG00000096393	ENSMUSG00000096393	Gm590	9:110914738-110916861	0	0	0	0.106246	0	0	0	0.0354153	#DIV/0!	protein_coding	ENSMUST00000177678
ENSMUSG00000039037	ENSMUSG00000039037	St6galnac5	3:152817080-152982246	0	0	0	0.104019	0	0	0	0.034673	#DIV/0!	protein_coding	ENSMUST00000044278,ENSMUST00000161757
ENSMUSG00000022622	ENSMUSG00000022622	Acr	15:89568325-89574585	0	0	0	0.097709	0	0	0	0.0325697	#DIV/0!	protein_coding	ENSMUST00000023295
ENSMUSG00000055385	ENSMUSG00000055385	Rnf212	5:108729289-108774982	0	0	0	0.0964549	0	0	0	0.0321516	#DIV/0!	protein_coding	ENSMUST00000196652,ENSMUST00000197384,ENSMUST00000212212,ENSMUST00000212176,ENSMUST00000068946,ENSMUST00000200159
ENSMUSG00000059654	ENSMUSG00000059654	Reg1	6:78422710-78428667	0	0	0	0.0874303	0	0	0	0.0291434	#DIV/0!	protein_coding	ENSMUST00000204601,ENSMUST00000204687,ENSMUST00000079926
ENSMUSG00000098781	ENSMUSG00000098781	Gm28044	13:67317941-67360536	3.61368e-30	1.23392e-33	1.32644e-36	0.139213	1.3263e-41	2.85009e-35	1.20497e-30	0.0464043	3.85107e+28	protein_coding	ENSMUST00000170543,ENSMUST00000044819
ENSMUSG00000109129	ENSMUSG00000109129	Gm44973	7:5015495-5033097	1.19795e-18	3.66099e-15	8.64006e-12	0.1546	4.45357e-09	2.05298e-19	2.88124e-12	0.0515333	1.78858e+10	protein_coding	ENSMUST00000207050
ENSMUSG00000028086	ENSMUSG00000028086	Fbxw7	3:84815267-84979198	2.37163	1.78433	1.92532	52059.9	2.07636	1.91931	2.02709	17354.6	8561.34	protein_coding	ENSMUST00000212597,ENSMUST00000029727,ENSMUST00000151410,ENSMUST00000107675,ENSMUST00000107678,ENSMUST00000107679
ENSMUSG00000089989	ENSMUSG00000089989	Flt3l	7:45125921-45136231	0.000458974	1.82814e-21	2.0334e-09	0.287373	0.568789	3.24045e-06	0.000152992	0.285388	1865.38	protein_coding	ENSMUST00000209467
ENSMUSG00000099908	ENSMUSG00000099908	Gm28539	16:18836583-18956247	0.000232968	2.87512e-06	0.000190078	0.287082	0.00287732	2.09254e-05	0.000141974	0.0966601	680.831	protein_coding	ENSMUST00000190050
ENSMUSG00000074183	ENSMUSG00000074183	Gsta1	9:78230655-78242684	0.214202	0.148181	0.168633	1.9855	24.066	3.54433	0.177005	9.86528	55.7343	protein_coding	ENSMUST00000098537,ENSMUST00000127192
ENSMUSG00000030483	ENSMUSG00000030483	Cyp2b10	7:25897619-25926624	1.94796	2.32771	4.97124	69.5983	96.8942	158.071	3.0823	108.188	35.0997	protein_coding	ENSMUST00000144140,ENSMUST00000005477,ENSMUST00000072438
ENSMUSG00000009092	ENSMUSG00000009092	Derl3	10:75893397-75895941	2.82593	0.844264	0.390087	35.8596	12.0593	73.0483	1.35343	40.3224	29.7928	protein_coding	ENSMUST00000009236
ENSMUSG00000093769	ENSMUSG00000093769	Hist2h3c1	3:96246684-96248504	0.0535366	0.000848003	0.00822041	0.422205	0.322503	0.930508	0.0208683	0.558405	26.7585	protein_coding	ENSMUST00000176059
ENSMUSG00000030351	ENSMUSG00000030351	Tspan11	6:127887588-127953977	0	0	0.00599761	0.142453	0	0	0.0019992	0.0474843	23.7516	protein_coding	ENSMUST00000032501,ENSMUST00000149801
ENSMUSG00000032172	ENSMUSG00000032172	Olfm2	9:20667985-20728219	0	0.128063	0.0630816	1.18633	0.696828	1.3058	0.0637149	1.06299	16.6835	protein_coding	ENSMUST00000034692
ENSMUSG00000029673	ENSMUSG00000029673	Auts2	5:131437332-132543344	0.108475	0.0409665	0.163322	0.10801	4.80197	0.0698218	0.104254	1.65993	15.9219	protein_coding	ENSMUST00000185450,ENSMUST00000183153,ENSMUST00000161374,ENSMUST00000162979,ENSMUST00000160071,ENSMUST00000182575,ENSMUST00000161108,ENSMUST00000178555,ENSMUST00000182974,ENSMUST00000100564,ENSMUST00000162101,ENSMUST00000196613,ENSMUST00000187544,ENSMUST00000198149,ENSMUST00000198165,ENSMUST00000161804,ENSMUST00000161226,ENSMUST00000159507,ENSMUST00000071591,ENSMUST00000160135
ENSMUSG00000042388	ENSMUSG00000042388	Dlgap3	4:127169203-127237022	0	0.0240148	0.0155377	0.0897537	0.368076	0.043591	0.0131842	0.16714	12.6773	protein_coding	ENSMUST00000106094,ENSMUST00000137062,ENSMUST00000046659,ENSMUST00000106092
ENSMUSG00000036872	ENSMUSG00000036872	Abcc12	8:86482259-86580686	0.033665	0.0151216	0.00688784	0.201143	0.192463	0.306667	0.0185581	0.233424	12.578	protein_coding	ENSMUST00000131806,ENSMUST00000131423,ENSMUST00000129898,ENSMUST00000156610,ENSMUST00000156066,ENSMUST00000080115,ENSMUST00000152438
ENSMUSG00000041144	ENSMUSG00000041144	Dnah7b	1:46066314-46373546	0.00437106	0.00729444	0.00762837	0.155258	0.00460987	0.0644337	0.00643129	0.0747672	11.6255	protein_coding	ENSMUST00000185557,ENSMUST00000185879,ENSMUST00000190792,ENSMUST00000069293,ENSMUST00000187548,ENSMUST00000188209
ENSMUSG00000035407	ENSMUSG00000035407	Kank4	4:98754897-98817537	0	0.0154212	0.012479	0.153152	0.161697	0.0068237	0.00930007	0.107224	11.5294	protein_coding	ENSMUST00000137270,ENSMUST00000102790
ENSMUSG00000000308	ENSMUSG00000000308	Ckmt1	2:121357713-121363737	0	0	0.0191516	0.18265	0	0	0.00638387	0.0608833	9.53706	protein_coding	ENSMUST00000145380,ENSMUST00000153040,ENSMUST00000125221,ENSMUST00000129130,ENSMUST00000128612,ENSMUST00000000317,ENSMUST00000126130,ENSMUST00000150271,ENSMUST00000125812,ENSMUST00000078222
ENSMUSG00000027887	ENSMUSG00000027887	Sypl2	3:108211471-108226648	0.0140364	0.0117328	0	0.100109	0.0603531	0.0500287	0.00858973	0.0701636	8.16831	protein_coding	ENSMUST00000141387,ENSMUST00000156371
ENSMUSG00000021456	ENSMUSG00000021456	Fbp2	13:62836883-62858400	0.118528	0	0.0269817	0.400551	0.507562	0.26027	0.0485032	0.389461	8.02959	protein_coding	ENSMUST00000021907
ENSMUSG00000031789	ENSMUSG00000031789	Cngb1	8:95239044-95306585	0.0120083	0.00538158	0.0164637	0.259459	0	0.00468261	0.0112845	0.0880472	7.80247	protein_coding	ENSMUST00000184621,ENSMUST00000121162,ENSMUST00000119870,ENSMUST00000133716,ENSMUST00000134207,ENSMUST00000093268,ENSMUST00000184103,ENSMUST00000120044,ENSMUST00000156514,ENSMUST00000212237
ENSMUSG00000066632	ENSMUSG00000066632	Pgk1-rs7	12:10898565-10900296	0	0	0.0233664	0.139352	0.0364517	0	0.0077888	0.0586012	7.52378	protein_coding	ENSMUST00000085735
ENSMUSG00000049723	ENSMUSG00000049723	Mmp12	9:7344380-7369499	0.160566	0.157828	0.249662	1.62163	0.870897	1.69708	0.189352	1.39654	7.37534	protein_coding	ENSMUST00000127722,ENSMUST00000005950,ENSMUST00000138220,ENSMUST00000148005,ENSMUST00000150167,ENSMUST00000065079,ENSMUST00000120655
ENSMUSG00000069041	ENSMUSG00000069041	Slc25a31	3:40708854-40726096	0.0353477	0.0292885	0	0.212156	0	0.257681	0.0215454	0.156612	7.26895	protein_coding	ENSMUST00000091184
ENSMUSG00000030827	ENSMUSG00000030827	Fgf21	7:45613885-45615490	5.69701	4.77821	5.42515	92.5954	13.4034	8.63529	5.30012	38.2114	7.20952	protein_coding	ENSMUST00000033099
ENSMUSG00000048655	ENSMUSG00000048655	Ccdc169	3:55137338-55172935	0	0	0.0312813	0.146793	0.078517	0	0.0104271	0.0751033	7.20271	protein_coding	ENSMUST00000052904,ENSMUST00000159904,ENSMUST00000061099,ENSMUST00000153009,ENSMUST00000161120,ENSMUST00000118963
ENSMUSG00000030543	ENSMUSG00000030543	Mesp2	7:79810726-79813439	0.0286416	0.0488373	0.0403564	0.270099	0.158228	0.378964	0.0392784	0.269097	6.85101	protein_coding	ENSMUST00000107394
ENSMUSG00000021062	ENSMUSG00000021062	Rab15	12:76797959-76822908	0.0302393	0.0126831	0	0.209954	0.0722923	0.0112118	0.0143075	0.0978194	6.83695	protein_coding	ENSMUST00000021459,ENSMUST00000141622,ENSMUST00000154765,ENSMUST00000143863,ENSMUST00000118604,ENSMUST00000134124,ENSMUST00000121716,ENSMUST00000122419
ENSMUSG00000024485	ENSMUSG00000024485	Slc4a9	18:36528156-36541293	0.054337	0.156892	0.0624314	0.575679	0.671177	0.609726	0.0912201	0.618861	6.78426	protein_coding	ENSMUST00000074298,ENSMUST00000115694
ENSMUSG00000041556	ENSMUSG00000041556	Fbxo2	4:148160620-148166424	0.0674075	0	0.0237635	0.247378	0.264391	0.102381	0.0303903	0.204717	6.73624	protein_coding	ENSMUST00000047951
ENSMUSG00000025515	ENSMUSG00000025515	Muc2	7:141744611-141754693	0	0.0192859	0.0104027	0.093071	0.0162946	0.0868099	0.0098962	0.0653918	6.60777	protein_coding	ENSMUST00000187789,ENSMUST00000185406,ENSMUST00000191587,ENSMUST00000185823,ENSMUST00000179227,ENSMUST00000167366,ENSMUST00000026590,ENSMUST00000187945
ENSMUSG00000056812	ENSMUSG00000056812	St8sia3	18:64254358-64276146	0.101905	0.0702626	0.0860266	0.586558	0.0697169	1.02615	0.0860647	0.560808	6.51612	protein_coding	ENSMUST00000025477,ENSMUST00000134064,ENSMUST00000139622,ENSMUST00000129518
ENSMUSG00000043122	ENSMUSG00000043122	A530016L24Rik	12:112489447-112499927	0	0	0.0239069	0.0897721	0.0380669	0.0263927	0.00796897	0.0514106	6.45135	protein_coding	ENSMUST00000057465
ENSMUSG00000028524	ENSMUSG00000028524	Sgip1	4:102741296-102973628	0.117747	0.0407988	0.0485214	1.18177	0.152872	0	0.0690224	0.444881	6.44545	protein_coding	ENSMUST00000149547,ENSMUST00000080728,ENSMUST00000142430,ENSMUST00000140676,ENSMUST00000183855,ENSMUST00000156596,ENSMUST00000131431,ENSMUST00000137592,ENSMUST00000072481,ENSMUST00000106882,ENSMUST00000136164,ENSMUST00000066824,ENSMUST00000140289,ENSMUST00000141624,ENSMUST00000097948
ENSMUSG00000034634	ENSMUSG00000034634	Ly6d	15:74762055-74763620	1.34456	1.84007	4.10537	24.2409	8.40306	14.2669	2.43	15.637	6.43496	protein_coding	ENSMUST00000040404
ENSMUSG00000022415	ENSMUSG00000022415	Syngr1	15:80091333-80119501	0.169796	0.334343	0.0632801	1.2277	1.29971	1.10661	0.18914	1.21134	6.40447	protein_coding	ENSMUST00000009728,ENSMUST00000143928,ENSMUST00000135727,ENSMUST00000009727
ENSMUSG00000038508	ENSMUSG00000038508	Gdf15	8:70629392-70632456	6.49282	1.56394	3.27639	34.8066	17.0849	20.6574	3.77772	24.183	6.40148	protein_coding	ENSMUST00000003808,ENSMUST00000110103
ENSMUSG00000030889	ENSMUSG00000030889	Vwa3a	7:120739317-120805742	0	0.00957341	0.0183625	0.0933247	0	0.0723825	0.00931197	0.0552357	5.93169	protein_coding	ENSMUST00000207721,ENSMUST00000166083,ENSMUST00000033180,ENSMUST00000165055,ENSMUST00000166668,ENSMUST00000168430,ENSMUST00000168600,ENSMUST00000167213
ENSMUSG00000024558	ENSMUSG00000024558	Mapk4	18:73928485-74065359	0.0612498	0.129449	0.112455	0.51411	0.542607	0.736585	0.101051	0.597767	5.91549	protein_coding	ENSMUST00000159162,ENSMUST00000160601,ENSMUST00000162863,ENSMUST00000091851
ENSMUSG00000028036	ENSMUSG00000028036	Ptgfr	3:151796501-151837630	0.080879	0.136135	0.226712	1.20366	0.519684	0.875468	0.147909	0.866271	5.85679	protein_coding	ENSMUST00000128349,ENSMUST00000106126,ENSMUST00000029670
ENSMUSG00000038418	ENSMUSG00000038418	Egr1	18:34859822-34864984	17.7539	6.20635	8.29458	56.3165	23.8328	108.624	10.7516	62.9244	5.85256	protein_coding	ENSMUST00000064795,ENSMUST00000165033
ENSMUSG00000070568	ENSMUSG00000070568	Slc6a21	7:45277512-45288998	0.0957204	0	0	0.33239	0.145306	0.0702868	0.0319068	0.182661	5.72483	protein_coding	ENSMUST00000209886,ENSMUST00000210733,ENSMUST00000085364,ENSMUST00000210861,ENSMUST00000209477,ENSMUST00000210207
ENSMUSG00000057933	ENSMUSG00000057933	Gsta2	9:78331017-78355788	1.48048	3.14307	9.19827	15.0664	29.8435	31.8683	4.60727	25.5927	5.55485	protein_coding	ENSMUST00000140498,ENSMUST00000129247,ENSMUST00000125479,ENSMUST00000034902
ENSMUSG00000032080	ENSMUSG00000032080	Apoa4	9:46240695-46243459	171.767	167.715	271.589	408.803	1587.46	1338.69	203.69	1111.65	5.45755	protein_coding	ENSMUST00000034585
ENSMUSG00000049580	ENSMUSG00000049580	Tsku	7:98350667-98361328	9.54584	12.3314	19.4993	79.042	36.4885	106.958	13.7922	74.1628	5.37717	protein_coding	ENSMUST00000165901,ENSMUST00000167405,ENSMUST00000094161,ENSMUST00000165257,ENSMUST00000206414,ENSMUST00000206770,ENSMUST00000179780,ENSMUST00000164726
ENSMUSG00000020684	ENSMUSG00000020684	Rasl10b	11:83409136-83421039	0.058245	0.0369872	0.0461126	0.272295	0.17628	0.301586	0.0471149	0.250054	5.30731	protein_coding	ENSMUST00000108140,ENSMUST00000175848,ENSMUST00000021022,ENSMUST00000164425
ENSMUSG00000026109	ENSMUSG00000026109	Tmeff2	1:50900646-51187270	0.0213622	0	0	0.0970769	0	0.0143984	0.00712073	0.0371584	5.21834	protein_coding	ENSMUST00000139157,ENSMUST00000114565,ENSMUST00000186103,ENSMUST00000081851
ENSMUSG00000006777	ENSMUSG00000006777	Krt23	11:99477973-99493137	0.70625	1.23459	2.47792	9.87444	3.02451	9.94587	1.47292	7.61494	5.16996	protein_coding	ENSMUST00000006969
ENSMUSG00000090175	ENSMUSG00000090175	Ugt1a9	1:88070799-88218997	27.2383	22.5647	28.391	188.37	68.6616	139.679	26.0647	132.237	5.07341	protein_coding	ENSMUST00000073772
ENSMUSG00000001076	ENSMUSG00000001076	C1ql4	15:99084685-99087817	0.055873	0	0	0.236354	0	0.0435431	0.0186243	0.093299	5.00952	protein_coding	ENSMUST00000064462
ENSMUSG00000034258	ENSMUSG00000034258	Mfsd7c	12:85746538-85813585	0.772906	0.784102	0.815382	3.9383	4.01799	3.89354	0.790797	3.94994	4.99489	protein_coding	ENSMUST00000040461
ENSMUSG00000071151	ENSMUSG00000071151	Gm4799	10:82954343-82955000	0.168953	0	0	0.0893101	0.478785	0.263037	0.0563177	0.277044	4.91931	protein_coding	ENSMUST00000095396
ENSMUSG00000036091	ENSMUSG00000036091	Hyal3	9:107580817-107587359	0.117503	0.0495267	0.020068	0.391984	0.302492	0.211117	0.0623659	0.301864	4.84021	protein_coding	ENSMUST00000148440,ENSMUST00000149487,ENSMUST00000040059
ENSMUSG00000098692	ENSMUSG00000098692	Gm28041	13:67345245-67375733	0	1.0487e-05	0.0600569	0.0954704	0.122091	0.0727964	0.0200225	0.0967859	4.83387	protein_coding	ENSMUST00000166080
ENSMUSG00000068740	ENSMUSG00000068740	Celsr2	3:108390850-108415552	0.103204	0.107708	0.0476165	0.562403	0.299283	0.38025	0.0861762	0.413979	4.80386	protein_coding	ENSMUST00000147251,ENSMUST00000126349,ENSMUST00000147565,ENSMUST00000090558,ENSMUST00000126935,ENSMUST00000130941,ENSMUST00000133216
ENSMUSG00000068086	ENSMUSG00000068086	Cyp2d9	15:82452376-82456827	20.6675	16.5166	14.5797	68.4649	70.5942	108.988	17.2546	82.6824	4.7919	protein_coding	ENSMUST00000089129
ENSMUSG00000032715	ENSMUSG00000032715	Trib3	2:152337421-152344032	4.62614	1.22393	2.8022	13.4003	16.3252	11.6731	2.88409	13.7995	4.78471	protein_coding	ENSMUST00000040312,ENSMUST00000124995,ENSMUST00000123145
ENSMUSG00000024640	ENSMUSG00000024640	Psat1	19:15904677-15947337	0.796	0.640333	0.470894	2.52827	3.93181	2.65294	0.635742	3.03767	4.77815	protein_coding	ENSMUST00000162416,ENSMUST00000025542,ENSMUST00000161707,ENSMUST00000162053,ENSMUST00000159264,ENSMUST00000162233,ENSMUST00000160170
ENSMUSG00000020331	ENSMUSG00000020331	Hcn2	10:79716633-79736108	0.0625477	0.0405883	0.0441224	0.242535	0.231534	0.226072	0.0490861	0.23338	4.75451	protein_coding	ENSMUST00000099513,ENSMUST00000020581
ENSMUSG00000075707	ENSMUSG00000075707	Dio3	12:110279067-110281097	0.195266	0.215703	0.220309	0.692959	0.475667	1.79948	0.210426	0.989369	4.70174	protein_coding	ENSMUST00000173014,ENSMUST00000097228
ENSMUSG00000068323	ENSMUSG00000068323	Slc4a5	6:83219827-83304945	0.00991963	0.0325418	0.039867	0.300252	0.0214831	0.0576926	0.0274428	0.126476	4.60871	protein_coding	ENSMUST00000141863,ENSMUST00000131432,ENSMUST00000039212,ENSMUST00000113900,ENSMUST00000122897,ENSMUST00000113899
ENSMUSG00000020926	ENSMUSG00000020926	Adam11	11:102761438-102780262	1.3611	1.66223	1.14182	5.95612	4.80896	8.37917	1.38838	6.38142	4.59629	protein_coding	ENSMUST00000103081,ENSMUST00000135513,ENSMUST00000141563,ENSMUST00000134296,ENSMUST00000124879,ENSMUST00000143269,ENSMUST00000142912,ENSMUST00000126024,ENSMUST00000068150
ENSMUSG00000031762	ENSMUSG00000031762	Mt2	8:94172663-94173568	36.6099	32.7714	54.7638	275.075	150.725	142.758	41.3817	189.519	4.57979	protein_coding	ENSMUST00000212806,ENSMUST00000034214
ENSMUSG00000030519	ENSMUSG00000030519	Apba2	7:64501705-64753878	0	0.0215832	0.0373036	0.231469	0.0138486	0.0190112	0.0196289	0.0881096	4.48876	protein_coding	ENSMUST00000205551,ENSMUST00000205604,ENSMUST00000206246,ENSMUST00000206061,ENSMUST00000206630,ENSMUST00000205613,ENSMUST00000032732
ENSMUSG00000033187	ENSMUSG00000033187	BC016579	16:45626847-45654118	0	0.0239423	0.0577125	0.114951	0.0608304	0.190674	0.0272183	0.122152	4.48786	protein_coding	ENSMUST00000036732
ENSMUSG00000032098	ENSMUSG00000032098	Treh	9:44673232-44686305	0.091381	0.120501	0.35485	0.44005	1.46551	0.631404	0.188911	0.845655	4.47648	protein_coding	ENSMUST00000071219,ENSMUST00000139389,ENSMUST00000034609,ENSMUST00000150822
ENSMUSG00000046589	ENSMUSG00000046589	Lrrc8e	8:4226826-4237470	0.0255638	0.074689	0.0432552	0.246383	0.233122	0.160198	0.047836	0.213234	4.45761	protein_coding	ENSMUST00000207770,ENSMUST00000053035
ENSMUSG00000030137	ENSMUSG00000030137	Tuba8	6:121210695-121226854	0.39828	0.354626	0.425996	1.75775	1.33542	2.06574	0.392967	1.71964	4.37603	protein_coding	ENSMUST00000032233
ENSMUSG00000037868	ENSMUSG00000037868	Egr2	10:67535474-67542188	0.103331	0.0638056	0	0.421976	0	0.300857	0.0557122	0.240944	4.3248	protein_coding	ENSMUST00000146986,ENSMUST00000048289,ENSMUST00000127820,ENSMUST00000105438,ENSMUST00000145754,ENSMUST00000130933,ENSMUST00000145936
ENSMUSG00000015312	ENSMUSG00000015312	Gadd45b	10:80930090-80932204	4.06982	1.48489	2.14659	14.6819	5.8709	12.738	2.5671	11.0969	4.32275	protein_coding	ENSMUST00000015456
ENSMUSG00000078444	ENSMUSG00000078444	Gm10941	10:77257775-77259223	0	0.214145	0.117567	0.437904	0.929364	0.0639994	0.110571	0.477089	4.31479	protein_coding	ENSMUST00000105408
ENSMUSG00000032816	ENSMUSG00000032816	Igdcc4	9:65101485-65137940	0.0080296	0.0407053	0.0441887	0.269822	0.0709256	0.0544857	0.0309745	0.131744	4.25331	protein_coding	ENSMUST00000035499,ENSMUST00000077696,ENSMUST00000166273
ENSMUSG00000034918	ENSMUSG00000034918	Cdhr2	13:54701460-54736662	0	0.0173043	0.0561273	0.167496	0.066302	0.0766686	0.0244772	0.103489	4.22797	protein_coding	ENSMUST00000037145
ENSMUSG00000018339	ENSMUSG00000018339	Gpx3	11:54902452-54910377	7.31524	4.03522	4.17905	7.65486	45.9697	11.347	5.1765	21.6572	4.18375	protein_coding	ENSMUST00000082430,ENSMUST00000149324,ENSMUST00000125094
ENSMUSG00000031170	ENSMUSG00000031170	Slc38a5	X:8271132-8280179	0.0332597	0.0556318	0.067863	0.135737	0.28435	0.234336	0.0522515	0.218141	4.17483	protein_coding	ENSMUST00000115590,ENSMUST00000127103,ENSMUST00000033512,ENSMUST00000115591
ENSMUSG00000052396	ENSMUSG00000052396	Mogat2	7:99219083-99238619	0.0859171	0.168549	0.0976086	0.262617	0.924284	0.277949	0.117358	0.488283	4.16062	protein_coding	ENSMUST00000132343,ENSMUST00000064231
ENSMUSG00000039131	ENSMUSG00000039131	Gipc2	3:152093532-152166230	0.0900582	0.0730487	0.0906555	0.267392	0.591111	0.180074	0.0845875	0.346192	4.09271	protein_coding	ENSMUST00000152680,ENSMUST00000046614,ENSMUST00000133102,ENSMUST00000152283,ENSMUST00000130196,ENSMUST00000197813,ENSMUST00000133672,ENSMUST00000128741,ENSMUST00000200501
ENSMUSG00000051817	ENSMUSG00000051817	Sox12	2:152393610-152398063	0.699207	0.661725	0.424748	2.50309	2.22336	2.54322	0.595227	2.42322	4.07109	protein_coding	ENSMUST00000063332,ENSMUST00000182625
ENSMUSG00000027171	ENSMUSG00000027171	Prrg4	2:104830740-104849876	0.0873191	0.0908885	0.0762135	0.394939	0.302092	0.334703	0.084807	0.343911	4.05522	protein_coding	ENSMUST00000028593,ENSMUST00000126824
ENSMUSG00000039470	ENSMUSG00000039470	Zdhhc2	8:40423814-40510268	0.516044	0.576302	0.3353	2.1934	1.45372	2.13233	0.475882	1.92648	4.04824	protein_coding	ENSMUST00000049389,ENSMUST00000167766,ENSMUST00000168799,ENSMUST00000164934,ENSMUST00000128166,ENSMUST00000131672
ENSMUSG00000003545	ENSMUSG00000003545	Fosb	7:19302695-19310051	0.0733097	0.188195	0.021542	0.40077	0.22024	0.517908	0.0943489	0.379639	4.02378	protein_coding	ENSMUST00000208505,ENSMUST00000207716,ENSMUST00000208446,ENSMUST00000208230,ENSMUST00000208326,ENSMUST00000003640,ENSMUST00000207334
ENSMUSG00000028766	ENSMUSG00000028766	Alpl	4:137741732-137796384	5.95447	4.77877	7.21915	29.2383	17.3319	25.0637	5.98413	23.878	3.99022	protein_coding	ENSMUST00000143757,ENSMUST00000133566,ENSMUST00000133473,ENSMUST00000153588,ENSMUST00000138463,ENSMUST00000139951,ENSMUST00000141451,ENSMUST00000030551
ENSMUSG00000039543	ENSMUSG00000039543	Cfap70	14:20394189-20452226	0.0133844	0.0526856	0	0.192421	0.0689904	0	0.0220233	0.0871371	3.95658	protein_coding	ENSMUST00000141432,ENSMUST00000144797,ENSMUST00000056073,ENSMUST00000143940,ENSMUST00000022348,ENSMUST00000022349,ENSMUST00000148692,ENSMUST00000151077
ENSMUSG00000091561	ENSMUSG00000091561	Gm6665	18:31819861-31820413	0	0.856512	0.708723	2.59504	1.09108	2.47891	0.521745	2.05501	3.93872	protein_coding	ENSMUST00000165131
ENSMUSG00000061126	ENSMUSG00000061126	Cyp4f39	17:32468461-32492479	0.0621505	0	0.0428605	0.12736	0.16806	0.117461	0.0350037	0.137627	3.93179	protein_coding	ENSMUST00000003413
ENSMUSG00000014776	ENSMUSG00000014776	Nol3	8:105276139-105281939	0.119588	0.172428	0.262845	0.56137	1.18638	0.430422	0.184954	0.726057	3.92562	protein_coding	ENSMUST00000014920
ENSMUSG00000041064	ENSMUSG00000041064	Pif1	9:65587159-65595967	0.063963	0.0367794	0	0.232962	0.0958969	0.06507	0.0335808	0.13131	3.91026	protein_coding	ENSMUST00000047099,ENSMUST00000141046,ENSMUST00000131483,ENSMUST00000152885,ENSMUST00000152529,ENSMUST00000154970,ENSMUST00000136205,ENSMUST00000134538
ENSMUSG00000091867	ENSMUSG00000091867	Cyp2a22	7:26931630-26939384	32.2089	41.4877	99.8791	235.814	175.403	256.942	57.8586	222.72	3.84938	protein_coding	ENSMUST00000170227,ENSMUST00000206957
ENSMUSG00000026413	ENSMUSG00000026413	Pkp1	1:135871394-135919207	0.0493388	0.0954762	0.053996	0.27174	0.260191	0.230641	0.0662703	0.254191	3.83566	protein_coding	ENSMUST00000132793,ENSMUST00000027667,ENSMUST00000189805,ENSMUST00000163260
ENSMUSG00000103472	ENSMUSG00000103472	Pcdhga7	18:37714763-37841873	7.3435e-41	0.0153663	0.049897	0.0933228	0.0981373	0.0547752	0.0217544	0.0820784	3.77295	protein_coding	ENSMUST00000192511,ENSMUST00000193476
ENSMUSG00000018623	ENSMUSG00000018623	Mmp7	9:7692089-7699585	0	0.0421016	0.0681302	0.25389	0.161223	0	0.0367439	0.138371	3.76582	protein_coding	ENSMUST00000018767
ENSMUSG00000021768	ENSMUSG00000021768	Dusp13	14:21733393-21751181	0.0924384	0.151725	0	0.32695	0.227317	0.363849	0.0813878	0.306039	3.76025	protein_coding	ENSMUST00000183698,ENSMUST00000183893,ENSMUST00000119866,ENSMUST00000075040,ENSMUST00000184703,ENSMUST00000183943,ENSMUST00000127851,ENSMUST00000183824,ENSMUST00000127051,ENSMUST00000184571,ENSMUST00000120956,ENSMUST00000185042,ENSMUST00000153071,ENSMUST00000120984
ENSMUSG00000041774	ENSMUSG00000041774	Ydjc	16:17144620-17160701	0.0445745	0	0.0318184	0.130115	0.0500907	0.103459	0.0254643	0.0945549	3.71323	protein_coding	ENSMUST00000142576,ENSMUST00000145198,ENSMUST00000137267,ENSMUST00000069064,ENSMUST00000115706,ENSMUST00000115702
ENSMUSG00000032482	ENSMUSG00000032482	Cspg5	9:110243782-110262576	0.0612729	0	0.0555071	0.146435	0.199949	0.0853073	0.0389267	0.143897	3.69662	protein_coding	ENSMUST00000035058,ENSMUST00000196176,ENSMUST00000199736,ENSMUST00000196060,ENSMUST00000197850
ENSMUSG00000034762	ENSMUSG00000034762	Glis1	4:107434590-107635061	0.0318952	0.0273073	0.022337	0.283555	0.0174736	0	0.0271798	0.100343	3.69181	protein_coding	ENSMUST00000125573,ENSMUST00000106738,ENSMUST00000046005,ENSMUST00000135835,ENSMUST00000130573,ENSMUST00000138211
ENSMUSG00000025351	ENSMUSG00000025351	Cd63	10:128908918-128912816	5.60142	4.9109	5.02508	17.3258	22.896	17.088	5.17913	19.1033	3.68851	protein_coding	ENSMUST00000026407,ENSMUST00000105229
ENSMUSG00000022756	ENSMUSG00000022756	Slc7a4	16:17572017-17576998	0.486378	0.365007	0.382419	1.32295	2.02584	1.19666	0.411268	1.51515	3.68409	protein_coding	ENSMUST00000164490,ENSMUST00000164623,ENSMUST00000164545,ENSMUST00000063544,ENSMUST00000116648,ENSMUST00000172164,ENSMUST00000090165
ENSMUSG00000050122	ENSMUSG00000050122	Vwa3b	1:37026595-37187613	0.315048	0.484829	0.0958267	1.41739	0.687266	1.13792	0.298568	1.08086	3.62014	protein_coding	ENSMUST00000195450,ENSMUST00000194890,ENSMUST00000194048,ENSMUST00000169057,ENSMUST00000124404,ENSMUST00000194320,ENSMUST00000027289,ENSMUST00000067178,ENSMUST00000117172,ENSMUST00000162449
ENSMUSG00000030278	ENSMUSG00000030278	Cidec	6:113424633-113435760	0.240427	0.442891	0.567646	1.82132	1.79073	0.906282	0.416988	1.50611	3.61188	protein_coding	ENSMUST00000113089,ENSMUST00000133348,ENSMUST00000113091,ENSMUST00000032416
ENSMUSG00000029151	ENSMUSG00000029151	Slc30a3	5:31086105-31108237	0.468146	0.247903	0.191456	0.880856	1.29626	1.09014	0.302502	1.08909	3.60026	protein_coding	ENSMUST00000202731,ENSMUST00000031037,ENSMUST00000201783,ENSMUST00000202740,ENSMUST00000200906,ENSMUST00000201396
ENSMUSG00000026807	ENSMUSG00000026807	Ak8	2:28700163-28813165	0.0582514	0	0.0201915	0.105112	0.0315248	0.144241	0.0261476	0.0936259	3.58067	protein_coding	ENSMUST00000074156,ENSMUST00000123794,ENSMUST00000137588
ENSMUSG00000057722	ENSMUSG00000057722	Lepr	4:101717403-101815352	5.24526	5.13436	3.47862	16.795	16.1885	16.409	4.61941	16.4642	3.56413	protein_coding	ENSMUST00000156402,ENSMUST00000106921,ENSMUST00000151733,ENSMUST00000145024,ENSMUST00000102777,ENSMUST00000128948,ENSMUST00000037552
ENSMUSG00000042515	ENSMUSG00000042515	Mum1l1	X:139210041-139238335	0.077073	0.0641481	0	0.239544	0.206832	0.0559565	0.0470737	0.167444	3.55706	protein_coding	ENSMUST00000166444,ENSMUST00000169886,ENSMUST00000170671,ENSMUST00000113045,ENSMUST00000113041,ENSMUST00000113042,ENSMUST00000113043,ENSMUST00000139359
ENSMUSG00000042874	ENSMUSG00000042874	D930007J09Rik	13:32802456-32802849	0	0	0.358486	0.261901	0.827855	0.185115	0.119495	0.424957	3.55626	protein_coding	ENSMUST00000057911
ENSMUSG00000100486	ENSMUSG00000100486	Gm4131	14:62463413-62566921	0	0.0649681	0	0.157566	0.0418427	0.0311081	0.021656	0.0768389	3.54815	protein_coding	ENSMUST00000186010,ENSMUST00000209021
ENSMUSG00000046607	ENSMUSG00000046607	Hrk	5:118164647-118189478	0.0106171	0.0698004	0.0572781	0.183413	0.114045	0.189765	0.0458985	0.162408	3.53841	protein_coding	ENSMUST00000184679,ENSMUST00000054836
ENSMUSG00000078502	ENSMUSG00000078502	Gm13212	4:145585165-145625345	0.0249819	0.0825599	0.0815431	0.122838	0.409688	0.136501	0.0630283	0.223009	3.53824	protein_coding	ENSMUST00000119718,ENSMUST00000097794,ENSMUST00000105739
ENSMUSG00000040502	ENSMUSG00000040502	March9	10:127055010-127060184	0.18971	0.121089	0.155618	0.496656	0.70421	0.438604	0.155472	0.54649	3.51503	protein_coding	ENSMUST00000040307
ENSMUSG00000061292	ENSMUSG00000061292	Cyp3a59	5:146079256-146113287	6.26982	7.56717	14.9127	28.9555	25.4239	46.5511	9.58323	33.6435	3.51066	protein_coding	ENSMUST00000199212,ENSMUST00000035571
ENSMUSG00000006651	ENSMUSG00000006651	Aplp1	7:30434981-30445535	0.241677	0.142909	0.117368	0.62811	0.388904	0.743527	0.167318	0.586847	3.50738	protein_coding	ENSMUST00000209054,ENSMUST00000208404,ENSMUST00000207514,ENSMUST00000208792,ENSMUST00000006828
ENSMUSG00000049303	ENSMUSG00000049303	Syt12	19:4445907-4477447	0.169004	0.0508383	0.188972	0.234849	0.472528	0.723375	0.136271	0.476917	3.49976	protein_coding	ENSMUST00000133222,ENSMUST00000166191,ENSMUST00000128114,ENSMUST00000059295
ENSMUSG00000025912	ENSMUSG00000025912	Mybl1	1:9667414-9700209	0.112304	0.116413	0.0647154	0.362965	0.479435	0.177049	0.0978108	0.339816	3.47422	protein_coding	ENSMUST00000160451,ENSMUST00000088658,ENSMUST00000115468,ENSMUST00000160022,ENSMUST00000188212
ENSMUSG00000100512	ENSMUSG00000100512	Ovol3	7:30233438-30235725	0.290849	0.12335	0.0503589	0.523578	0.475945	0.610942	0.154853	0.536822	3.46666	protein_coding	ENSMUST00000189482
ENSMUSG00000023930	ENSMUSG00000023930	Crisp2	17:40764733-40807003	0.0445187	0	0.0771608	0.111573	0.2438	0.0650122	0.0405598	0.140128	3.45486	protein_coding	ENSMUST00000024724,ENSMUST00000144243,ENSMUST00000124399,ENSMUST00000131699,ENSMUST00000141204
ENSMUSG00000071547	ENSMUSG00000071547	Nt5dc2	14:31134852-31139121	4.29942	3.68444	3.76295	15.7193	12.431	12.4321	3.9156	13.5275	3.45476	protein_coding	ENSMUST00000090212
ENSMUSG00000037994	ENSMUSG00000037994	Slc9b2	3:135307699-135345387	0.0548623	0.0072326	0.0588818	0.23344	0.177047	0.00648602	0.0403256	0.138991	3.44672	protein_coding	ENSMUST00000051849,ENSMUST00000132405,ENSMUST00000149655,ENSMUST00000145195,ENSMUST00000126034
ENSMUSG00000032224	ENSMUSG00000032224	Fam81a	9:70089309-70142560	0.161213	0.318365	0.257852	0.926882	0.654545	0.955167	0.24581	0.845531	3.43978	protein_coding	ENSMUST00000145427,ENSMUST00000123206,ENSMUST00000141775,ENSMUST00000034749
ENSMUSG00000074377	ENSMUSG00000074377	Sult2a4	7:13909675-13989607	0	0	0.439969	0.580913	0.139572	0.792775	0.146656	0.50442	3.43947	protein_coding	ENSMUST00000165167,ENSMUST00000108520
ENSMUSG00000091680	ENSMUSG00000091680	Klhdc7b	15:89386826-89388867	0.0234353	0.0198377	0.0324493	0.0962584	0.127993	0.0355431	0.0252408	0.0865982	3.43088	protein_coding	ENSMUST00000166926
ENSMUSG00000030905	ENSMUSG00000030905	Crym	7:120186379-120202111	0.806033	1.02366	0.779573	3.74593	1.807	3.39352	0.869755	2.98215	3.42872	protein_coding	ENSMUST00000134067,ENSMUST00000033198
ENSMUSG00000047904	ENSMUSG00000047904	Sstr2	11:113619341-113626028	0.159974	0.0190066	0.0782821	0.50978	0.13138	0.240606	0.0857542	0.293922	3.42749	protein_coding	ENSMUST00000146390,ENSMUST00000067591,ENSMUST00000106630
ENSMUSG00000027985	ENSMUSG00000027985	Lef1	3:131110470-131224356	0.118031	0.0399308	0.0326527	0.261605	0.227118	0.163833	0.0635382	0.217519	3.42343	protein_coding	ENSMUST00000029611,ENSMUST00000066849,ENSMUST00000136147,ENSMUST00000200166,ENSMUST00000098611,ENSMUST00000106341,ENSMUST00000132737,ENSMUST00000198624
ENSMUSG00000027999	ENSMUSG00000027999	Pla2g12a	3:129878605-129895825	7.14402	7.12106	7.08239	19.0062	25.619	28.3541	7.11582	24.3264	3.41864	protein_coding	ENSMUST00000196838,ENSMUST00000029629,ENSMUST00000061165,ENSMUST00000196736
ENSMUSG00000023033	ENSMUSG00000023033	Scn8a	15:100869857-101045938	0.0622542	0.160334	0.0455291	0.276775	0.319009	0.317205	0.0893724	0.30433	3.40518	protein_coding	ENSMUST00000200963,ENSMUST00000201484,ENSMUST00000200959,ENSMUST00000108909,ENSMUST00000108908,ENSMUST00000202702,ENSMUST00000201438,ENSMUST00000201246,ENSMUST00000096198,ENSMUST00000202971,ENSMUST00000201549,ENSMUST00000200933,ENSMUST00000202452,ENSMUST00000082209,ENSMUST00000202347,ENSMUST00000108910,ENSMUST00000201518,ENSMUST00000202071,ENSMUST00000202349,ENSMUST00000202527
ENSMUSG00000034799	ENSMUSG00000034799	Unc13a	8:71624416-71671757	0.13421	0.124691	0.119698	0.314027	0.399971	0.572178	0.1262	0.428725	3.3972	protein_coding	ENSMUST00000177032,ENSMUST00000175909,ENSMUST00000176127,ENSMUST00000030170,ENSMUST00000176777,ENSMUST00000175780,ENSMUST00000177517,ENSMUST00000176426
ENSMUSG00000028701	ENSMUSG00000028701	Lurap1	4:116132405-116151338	0.0886385	0.0417896	0.0526755	0.228639	0.231919	0.160271	0.0610345	0.206943	3.39059	protein_coding	ENSMUST00000135982,ENSMUST00000030469
ENSMUSG00000027376	ENSMUSG00000027376	Prom2	2:127526472-127541467	0.0332167	0.0104519	0	0.0928437	0.0267242	0.0280346	0.0145562	0.0492008	3.38006	protein_coding	ENSMUST00000103214,ENSMUST00000140156,ENSMUST00000155581,ENSMUST00000028855
ENSMUSG00000107444	ENSMUSG00000107444	Olfr1396	11:49112776-49113757	0.0060089	0.273494	0.00040097	0.250412	0.694126	4.99732e-05	0.0933013	0.314863	3.37469	protein_coding	ENSMUST00000060398
ENSMUSG00000046159	ENSMUSG00000046159	Chrm3	13:9875485-10360844	0.0240376	0.0205717	0.0624052	0.199132	0.104411	0.0542809	0.0356715	0.119275	3.3437	protein_coding	ENSMUST00000190395,ENSMUST00000063093,ENSMUST00000187510
ENSMUSG00000003053	ENSMUSG00000003053	Cyp2c29	19:39269404-39330713	730.007	655.308	785.898	1902.77	2261.77	3091.01	723.738	2418.52	3.3417	protein_coding	ENSMUST00000177087,ENSMUST00000176624,ENSMUST00000003137
ENSMUSG00000060803	ENSMUSG00000060803	Gstp1	19:4035406-4037921	142.15	123.426	118.175	334.027	486.303	460.879	127.917	427.07	3.33865	protein_coding	ENSMUST00000169613
ENSMUSG00000001334	ENSMUSG00000001334	Fndc5	4:129136998-129144593	0.236471	0.336983	0.371836	1.23878	0.936474	0.965894	0.315097	1.04705	3.32295	protein_coding	ENSMUST00000102600
ENSMUSG00000062991	ENSMUSG00000062991	Nrg1	8:31814550-32884029	0	0.096444	0.366924	0.374985	0.263785	0.900508	0.154456	0.513093	3.32193	protein_coding	ENSMUST00000208497,ENSMUST00000208820,ENSMUST00000208931,ENSMUST00000073884,ENSMUST00000208598,ENSMUST00000208488,ENSMUST00000207678,ENSMUST00000207417,ENSMUST00000207470,ENSMUST00000209022,ENSMUST00000207584,ENSMUST00000208355,ENSMUST00000208335,ENSMUST00000208819,ENSMUST00000209107,ENSMUST00000208206,ENSMUST00000208205,ENSMUST00000208617
ENSMUSG00000050860	ENSMUSG00000050860	Phospho1	11:95824498-95832140	2.82619	2.11088	2.96069	6.98057	9.39034	9.78715	2.63259	8.71935	3.31209	protein_coding	ENSMUST00000150134,ENSMUST00000054173,ENSMUST00000176538
ENSMUSG00000060143	ENSMUSG00000060143	Gm10076	14:105681827-105682211	0.362854	0.312695	0.387258	1.12593	1.56249	0.829345	0.354269	1.17259	3.30988	protein_coding	ENSMUST00000073238
ENSMUSG00000003070	ENSMUSG00000003070	Efna2	10:80179481-80190010	0.0488086	0.104518	0.103599	0.206006	0.301386	0.34089	0.0856419	0.282761	3.30166	protein_coding	ENSMUST00000003154
ENSMUSG00000022651	ENSMUSG00000022651	Retnlg	16:48872607-48874498	0.512084	0.951735	1.82841	5.16391	3.39885	2.27544	1.09741	3.61273	3.29206	protein_coding	ENSMUST00000065666
ENSMUSG00000032118	ENSMUSG00000032118	Fez1	9:36821938-36878924	0.106764	0	0.0512596	0.177401	0.24669	0.0926291	0.0526745	0.17224	3.26989	protein_coding	ENSMUST00000034630,ENSMUST00000161500,ENSMUST00000161978,ENSMUST00000163816,ENSMUST00000159137,ENSMUST00000162633,ENSMUST00000162235,ENSMUST00000160041
ENSMUSG00000056569	ENSMUSG00000056569	Mpz	1:171150710-171161130	0.161431	0.112579	0.129069	0.579503	0.290474	0.444019	0.13436	0.437999	3.2599	protein_coding	ENSMUST00000070758,ENSMUST00000125565,ENSMUST00000111334,ENSMUST00000149352
ENSMUSG00000061815	ENSMUSG00000061815	Rufy4	1:74125540-74148223	0.139445	0.145607	0.163274	0.879468	0.184334	0.391318	0.149442	0.48504	3.24567	protein_coding	ENSMUST00000127134,ENSMUST00000080167
ENSMUSG00000004038	ENSMUSG00000004038	Gstm3	3:107963695-107969283	39.4908	38.4407	60.7794	108.938	147.768	191.541	46.237	149.416	3.23152	protein_coding	ENSMUST00000004136
ENSMUSG00000103749	ENSMUSG00000103749	Pcdhgb5	18:37731008-37841873	0.0382304	0.0172499	0.0282373	0.154739	0.067147	0.0472995	0.0279059	0.0897285	3.2154	protein_coding	ENSMUST00000193006,ENSMUST00000192535
ENSMUSG00000025997	ENSMUSG00000025997	Ikzf2	1:69531213-69687245	0.0302648	0.122847	0.0547495	0.613935	0.0318991	0.0219626	0.0692871	0.222599	3.2127	protein_coding	ENSMUST00000027146,ENSMUST00000190771,ENSMUST00000190016,ENSMUST00000187870,ENSMUST00000191262,ENSMUST00000188110,ENSMUST00000190855,ENSMUST00000187184,ENSMUST00000188919
ENSMUSG00000017639	ENSMUSG00000017639	Rab11fip4	11:79591211-79698023	1.14155	0.729199	0.532339	2.67504	3.1811	1.84552	0.801029	2.56722	3.2049	protein_coding	ENSMUST00000017783,ENSMUST00000155381
ENSMUSG00000058656	ENSMUSG00000058656	Samd12	15:53461620-53902537	0	0.197857	0.0385446	0.261993	0.0551424	0.4389	0.0788005	0.252012	3.1981	protein_coding	ENSMUST00000154119,ENSMUST00000132059,ENSMUST00000078673,ENSMUST00000132362
ENSMUSG00000032849	ENSMUSG00000032849	Abcc4	14:118482691-118706219	0.693508	0.670978	1.04412	2.3722	1.30734	4.0154	0.802869	2.56498	3.19477	protein_coding	ENSMUST00000036554,ENSMUST00000166646
ENSMUSG00000051811	ENSMUSG00000051811	Cox6b2	7:4751791-4753094	1.12191	1.24054	0.765571	4.82837	2.07685	3.07918	1.04267	3.32813	3.19192	protein_coding	ENSMUST00000183971,ENSMUST00000182738,ENSMUST00000182272,ENSMUST00000182111,ENSMUST00000182048,ENSMUST00000183334,ENSMUST00000063324,ENSMUST00000184143,ENSMUST00000182173
ENSMUSG00000093701	ENSMUSG00000093701	Gm21970	16:91391720-91419451	1.24144	0.000123382	0.00396706	2.44775	0.34667	1.1756	0.415177	1.32334	3.18741	protein_coding	ENSMUST00000161517,ENSMUST00000160764
ENSMUSG00000038776	ENSMUSG00000038776	Ephx1	1:180976209-181020904	122.584	107.749	128.991	364.363	343.025	433.381	119.775	380.256	3.17476	protein_coding	ENSMUST00000036928,ENSMUST00000154133,ENSMUST00000111068,ENSMUST00000147585
ENSMUSG00000072944	ENSMUSG00000072944	Nup62cl	X:140006804-140062712	0.397021	1.00182	0.914402	2.56889	2.33674	2.39935	0.771081	2.43499	3.1579	protein_coding	ENSMUST00000101212,ENSMUST00000133780,ENSMUST00000125678,ENSMUST00000154385,ENSMUST00000124075
ENSMUSG00000025140	ENSMUSG00000025140	Pycr1	11:120635711-120643769	0.356219	0.168968	0.208592	0.667742	0.708195	0.939052	0.244593	0.771663	3.15489	protein_coding	ENSMUST00000139706,ENSMUST00000026133,ENSMUST00000133908,ENSMUST00000151876,ENSMUST00000141254,ENSMUST00000170556
ENSMUSG00000057160	ENSMUSG00000057160	Gm16372	12:24493206-24493656	0.128072	0	0	0.402968	0	0	0.0426907	0.134323	3.14642	protein_coding	ENSMUST00000073088
ENSMUSG00000042248	ENSMUSG00000042248	Cyp2c37	19:39992423-40012243	366.837	228.377	332.714	895.674	891.485	1122.08	309.309	969.746	3.1352	protein_coding	ENSMUST00000049178
ENSMUSG00000053687	ENSMUSG00000053687	Dpep2	8:105984943-105996423	0.0619062	0	0.0851002	0.168294	0.149169	0.143369	0.0490021	0.153611	3.13478	protein_coding	ENSMUST00000150001,ENSMUST00000034373,ENSMUST00000149057,ENSMUST00000117555,ENSMUST00000081998
ENSMUSG00000020722	ENSMUSG00000020722	Cacng1	11:107703217-107716522	0.0873092	0.0367241	0	0.133869	0.189399	0.0652675	0.0413444	0.129512	3.13251	protein_coding	ENSMUST00000021065
ENSMUSG00000028435	ENSMUSG00000028435	Aqp3	4:41092721-41098183	0.0322496	0.0539463	0.0439219	0.131671	0.10352	0.171564	0.0433726	0.135585	3.12605	protein_coding	ENSMUST00000055327,ENSMUST00000154722
ENSMUSG00000095406	ENSMUSG00000095406	Gm18025	12:34290273-34291092	0.0722531	0	0	0.147577	0.0777787	0	0.0240844	0.0751186	3.11898	protein_coding	ENSMUST00000166546
ENSMUSG00000042429	ENSMUSG00000042429	Adora1	1:134199222-134235431	2.42471	3.52988	4.98481	11.6007	11.7105	10.6738	3.64647	11.3283	3.10666	protein_coding	ENSMUST00000169927,ENSMUST00000086465,ENSMUST00000038191,ENSMUST00000187631
ENSMUSG00000020256	ENSMUSG00000020256	Aldh1l2	10:83487449-83534140	0.0978294	0.144579	0.170058	0.469334	0.468458	0.339308	0.137489	0.4257	3.09625	protein_coding	ENSMUST00000020497,ENSMUST00000143793,ENSMUST00000125193,ENSMUST00000141184,ENSMUST00000147381,ENSMUST00000138858,ENSMUST00000146640
ENSMUSG00000031647	ENSMUSG00000031647	Mfap3l	8:60632826-60676729	0.0854011	0.082631	0.0504941	0.270242	0.173685	0.232665	0.0728421	0.225531	3.09616	protein_coding	ENSMUST00000034066,ENSMUST00000161702,ENSMUST00000161421,ENSMUST00000160719
ENSMUSG00000074217	ENSMUSG00000074217	2210011C24Rik	8:84010221-84012171	0.0781493	0.100477	0.163812	0.607279	0.269738	0.177715	0.114146	0.351577	3.08006	protein_coding	ENSMUST00000190457,ENSMUST00000191523,ENSMUST00000188195,ENSMUST00000056686,ENSMUST00000185457
ENSMUSG00000001520	ENSMUSG00000001520	Nrip2	6:128399295-128416427	0.0256357	0.000230563	0.123381	0.224679	0.109931	0.124769	0.0497491	0.153126	3.07797	protein_coding	ENSMUST00000001561,ENSMUST00000123867,ENSMUST00000136631,ENSMUST00000147155,ENSMUST00000120405,ENSMUST00000204836
ENSMUSG00000079657	ENSMUSG00000079657	Rab26	17:24527240-24534210	0.0966868	0	0	0.121619	0	0.175395	0.0322289	0.0990047	3.07192	protein_coding	ENSMUST00000176025,ENSMUST00000061764,ENSMUST00000035797,ENSMUST00000176533,ENSMUST00000177441
ENSMUSG00000095538	ENSMUSG00000095538	Gm21983	7:27168429-27181086	0.0974559	0.118617	5.29504e-17	0.273551	0.140234	0.248731	0.0720243	0.220839	3.06617	protein_coding	ENSMUST00000154724
ENSMUSG00000004951	ENSMUSG00000004951	Hspb1	5:135887918-135889563	9.40509	6.35407	6.94481	30.1463	21.17	17.8136	7.56799	23.0433	3.04484	protein_coding	ENSMUST00000111155,ENSMUST00000005077
ENSMUSG00000058427	ENSMUSG00000058427	Cxcl2	5:90903870-90905938	0	0.111387	0.0896507	0.202568	0.213532	0.194924	0.0670126	0.203675	3.03935	protein_coding	ENSMUST00000202317,ENSMUST00000075433,ENSMUST00000200919,ENSMUST00000200681
ENSMUSG00000042622	ENSMUSG00000042622	Maff	15:79347540-79359072	3.28851	2.34744	2.55913	11.3325	3.56895	9.80106	2.73169	8.23417	3.01431	protein_coding	ENSMUST00000096350,ENSMUST00000163691
ENSMUSG00000021278	ENSMUSG00000021278	Amn	12:111271110-111276426	0.032725	0	0.0703362	0.208986	0	0.101442	0.0343537	0.103476	3.01207	protein_coding	ENSMUST00000021707
ENSMUSG00000029816	ENSMUSG00000029816	Gpnmb	6:49036545-49070929	0	0.0915809	0.0729095	0.248788	0.226276	0.0202583	0.0548301	0.165107	3.01125	protein_coding	ENSMUST00000204260,ENSMUST00000204460,ENSMUST00000031840,ENSMUST00000205103,ENSMUST00000203757
ENSMUSG00000064023	ENSMUSG00000064023	Klk8	7:43797576-43803826	0.140346	0.147786	0.047998	0.428709	0.375904	0.205723	0.112043	0.336779	3.00579	protein_coding	ENSMUST00000206465,ENSMUST00000205537,ENSMUST00000085461
ENSMUSG00000026825	ENSMUSG00000026825	Dnm1	2:32308470-32353338	0.101974	0.180859	0.167545	0.356696	0.243593	0.753231	0.150126	0.451173	3.0053	protein_coding	ENSMUST00000113350,ENSMUST00000201494,ENSMUST00000113352,ENSMUST00000139238,ENSMUST00000155269,ENSMUST00000139624,ENSMUST00000201440,ENSMUST00000078352,ENSMUST00000139291,ENSMUST00000113365,ENSMUST00000201433,ENSMUST00000145885,ENSMUST00000091089,ENSMUST00000129156,ENSMUST00000202578,ENSMUST00000156866,ENSMUST00000141633
ENSMUSG00000052271	ENSMUSG00000052271	Bhlha15	5:144190285-144194441	0.287763	0.0363157	0.0196343	0.398676	0.469745	0.163209	0.114571	0.343877	3.00143	protein_coding	ENSMUST00000060747
ENSMUSG00000050359	ENSMUSG00000050359	Sprr1a	3:92483951-92485895	0.0777758	0	0.107991	0.238352	0.082689	0.236366	0.0619223	0.185802	3.00057	protein_coding	ENSMUST00000054599
ENSMUSG00000067225	ENSMUSG00000067225	Cyp2c54	19:40037940-40073811	85.8175	32.5048	4.93007	19.3747	204.458	144.677	41.0841	122.837	2.98988	protein_coding	ENSMUST00000048959
ENSMUSG00000048481	ENSMUSG00000048481	Mypop	7:18991244-19001766	0.781884	0.494243	0.578176	1.64047	2.44415	1.45504	0.618101	1.84655	2.98746	protein_coding	ENSMUST00000130268,ENSMUST00000059331,ENSMUST00000131087
ENSMUSG00000030553	ENSMUSG00000030553	Pgpep1l	7:68236609-68264233	0.263219	0.281081	0.304689	0.977079	0.608247	0.945174	0.282996	0.8435	2.9806	protein_coding	ENSMUST00000032770,ENSMUST00000207874
ENSMUSG00000040013	ENSMUSG00000040013	Fkbp6	5:135291703-135350044	0	0	0.0301867	0.0899512	0	0	0.0100622	0.0299837	2.97983	protein_coding	ENSMUST00000201784,ENSMUST00000201534,ENSMUST00000044972,ENSMUST00000201791
ENSMUSG00000059060	ENSMUSG00000059060	Rad51b	12:79297350-79508656	0.0370969	0.0613825	0.0244877	0.111382	0.0392201	0.214898	0.040989	0.121833	2.97234	protein_coding	ENSMUST00000079533,ENSMUST00000171210
ENSMUSG00000049721	ENSMUSG00000049721	Gal3st1	11:3983635-3999326	0.88761	0.738871	0.672253	1.97842	3.26845	1.58445	0.766245	2.27711	2.97177	protein_coding	ENSMUST00000109981,ENSMUST00000063004,ENSMUST00000078757
ENSMUSG00000042041	ENSMUSG00000042041	2010003K11Rik	19:4496789-4498583	6.89632	10.0212	15.2744	33.8133	29.7508	31.5511	10.7306	31.7051	2.95463	protein_coding	ENSMUST00000048482
ENSMUSG00000030600	ENSMUSG00000030600	Lrfn1	7:28451979-28468242	0.128426	0.094085	0.0453986	0.282275	0.27209	0.230149	0.0893032	0.261505	2.92828	protein_coding	ENSMUST00000189877,ENSMUST00000055110,ENSMUST00000190954,ENSMUST00000108288,ENSMUST00000191267
ENSMUSG00000035109	ENSMUSG00000035109	Shc4	2:125627446-125724148	0.0539649	0.0524751	0	0.0948076	0.167741	0.0491162	0.03548	0.103888	2.92808	protein_coding	ENSMUST00000110480,ENSMUST00000157002,ENSMUST00000042246,ENSMUST00000110477
ENSMUSG00000001672	ENSMUSG00000001672	Marveld3	8:109947913-109962203	0.205395	0.193757	0.147335	0.494122	0.653357	0.443028	0.182162	0.530169	2.91042	protein_coding	ENSMUST00000001722,ENSMUST00000051430,ENSMUST00000155052
ENSMUSG00000045613	ENSMUSG00000045613	Chrm2	6:36388083-36528414	0.0222091	0.0185688	0.00744645	0.120194	0.0117707	0.00820256	0.0160748	0.0467224	2.90657	protein_coding	ENSMUST00000169004,ENSMUST00000172278
ENSMUSG00000093954	ENSMUSG00000093954	Gm16867	14:69363503-69503362	0.597739	0.162144	0.590887	1.36345	1.13059	1.42751	0.450257	1.30718	2.9032	protein_coding	ENSMUST00000179116,ENSMUST00000184816,ENSMUST00000183840,ENSMUST00000180059,ENSMUST00000184039,ENSMUST00000183695,ENSMUST00000183917
ENSMUSG00000028715	ENSMUSG00000028715	Cyp4a14	4:115486199-115496142	579.503	393.447	614.181	1757.44	1402.93	1425.39	529.044	1528.59	2.88934	protein_coding	ENSMUST00000030487,ENSMUST00000124412
ENSMUSG00000029161	ENSMUSG00000029161	Cgref1	5:30933142-30945591	0.671986	0.397356	0.884542	1.58095	1.67731	2.31657	0.651295	1.85828	2.8532	protein_coding	ENSMUST00000202627,ENSMUST00000031051
ENSMUSG00000078798	ENSMUSG00000078798	Sult2a1	7:13796245-13837409	126.163	89.142	429.051	505.119	656.035	674.155	214.785	611.77	2.84828	protein_coding	ENSMUST00000108522
ENSMUSG00000021198	ENSMUSG00000021198	Unc79	12:102948858-103184065	0.0940018	0.0580115	0.0468986	0.23272	0.125821	0.206701	0.066304	0.188414	2.84167	protein_coding	ENSMUST00000177984,ENSMUST00000085079,ENSMUST00000178846,ENSMUST00000178467,ENSMUST00000179039,ENSMUST00000178076,ENSMUST00000178001,ENSMUST00000101099,ENSMUST00000179002
ENSMUSG00000034731	ENSMUSG00000034731	Dgkh	14:78569608-78725089	0.110781	0.134713	0.0839752	0.424583	0.170718	0.33746	0.109823	0.31092	2.8311	protein_coding	ENSMUST00000074729
ENSMUSG00000031150	ENSMUSG00000031150	Ccdc120	X:7731713-7750905	0.28125	0.284935	0.125738	1.00247	0.414065	0.540934	0.230641	0.65249	2.82903	protein_coding	ENSMUST00000033490,ENSMUST00000128852,ENSMUST00000153925,ENSMUST00000154977,ENSMUST00000156787,ENSMUST00000139499,ENSMUST00000128011,ENSMUST00000128289
ENSMUSG00000029414	ENSMUSG00000029414	Kntc1	5:123749715-123821593	0.0392301	0.0458178	0.0863267	0.13408	0.332367	0.017157	0.0571249	0.161201	2.82191	protein_coding	ENSMUST00000031366,ENSMUST00000198841,ENSMUST00000197265,ENSMUST00000199838,ENSMUST00000197665,ENSMUST00000197002,ENSMUST00000198716
ENSMUSG00000019935	ENSMUSG00000019935	Slc17a8	10:89574019-89621253	2.90161	3.0868	4.52403	8.02055	12.5317	9.06313	3.50415	9.87179	2.81717	protein_coding	ENSMUST00000020102,ENSMUST00000105295
ENSMUSG00000002059	ENSMUSG00000002059	Rab34	11:78188429-78192193	2.71142	2.04531	2.00918	5.37655	7.27542	6.37232	2.2553	6.34143	2.81179	protein_coding	ENSMUST00000150941,ENSMUST00000056241,ENSMUST00000002128,ENSMUST00000207728,ENSMUST00000154542,ENSMUST00000126864,ENSMUST00000156435,ENSMUST00000148603,ENSMUST00000108322
ENSMUSG00000024177	ENSMUSG00000024177	Nme4	17:26091733-26095508	1.05717	1.74792	1.43448	4.21084	3.98078	3.72806	1.41319	3.97323	2.81153	protein_coding	ENSMUST00000025007,ENSMUST00000150280
ENSMUSG00000054764	ENSMUSG00000054764	Mtnr1a	8:45069136-45088506	0	0.101618	0.171593	0.219259	0.309542	0.239294	0.0910703	0.256032	2.81136	protein_coding	ENSMUST00000067984,ENSMUST00000130141,ENSMUST00000209488
ENSMUSG00000040998	ENSMUSG00000040998	Npnt	3:132881744-132950291	0.0686415	0.0764695	0.0597592	0.180162	0.183276	0.208698	0.0682901	0.190712	2.79268	protein_coding	ENSMUST00000042744,ENSMUST00000093971,ENSMUST00000117811,ENSMUST00000117456,ENSMUST00000042729,ENSMUST00000132732,ENSMUST00000117164
ENSMUSG00000006218	ENSMUSG00000006218	Fam131c	4:141368219-141384175	1.29874	1.22829	1.34931	3.32808	4.61091	2.87018	1.29211	3.60306	2.7885	protein_coding	ENSMUST00000006380
ENSMUSG00000002831	ENSMUSG00000002831	Plin4	17:56100590-56109803	0.267659	0.45957	0.491735	2.18707	0.610137	0.598649	0.406321	1.13195	2.78585	protein_coding	ENSMUST00000002908,ENSMUST00000190703
ENSMUSG00000021226	ENSMUSG00000021226	Acot2	12:83987860-83993873	3.10591	2.51617	5.65849	13.0602	7.66347	10.5419	3.76019	10.4219	2.77163	protein_coding	ENSMUST00000021649
ENSMUSG00000028464	ENSMUSG00000028464	Tpm2	4:43514710-43523765	3.89978	3.43653	5.40547	17.6113	6.46675	10.9088	4.24726	11.6623	2.74584	protein_coding	ENSMUST00000133355,ENSMUST00000150592,ENSMUST00000150262,ENSMUST00000107913,ENSMUST00000030184,ENSMUST00000107914
ENSMUSG00000066072	ENSMUSG00000066072	Cyp4a10	4:115518263-115533649	209.093	159.8	286.476	672.663	582.797	542.502	218.456	599.321	2.74343	protein_coding	ENSMUST00000094886,ENSMUST00000058785
ENSMUSG00000013483	ENSMUSG00000013483	Card14	11:119307767-119345375	0.0202899	0.0582703	0.0278856	0.134581	0.0765198	0.0805239	0.0354819	0.0972082	2.73965	protein_coding	ENSMUST00000151052,ENSMUST00000053245,ENSMUST00000147167,ENSMUST00000106250
ENSMUSG00000047342	ENSMUSG00000047342	Zfp286	11:62752576-62789462	0.0246974	0.0677508	0	0.252263	0	0	0.0308161	0.0840877	2.7287	protein_coding	ENSMUST00000138105,ENSMUST00000108705,ENSMUST00000152602,ENSMUST00000207474,ENSMUST00000054654,ENSMUST00000149230,ENSMUST00000145474,ENSMUST00000139798,ENSMUST00000207597,ENSMUST00000149215,ENSMUST00000140072
ENSMUSG00000041406	ENSMUSG00000041406	BC055324	1:163945992-163994796	0.106753	0.142112	0.0998358	0.311849	0.313416	0.324992	0.116234	0.316752	2.72514	protein_coding	ENSMUST00000162949,ENSMUST00000159617,ENSMUST00000045876,ENSMUST00000161321,ENSMUST00000097493,ENSMUST00000160926
ENSMUSG00000020937	ENSMUSG00000020937	Plcd3	11:103070303-103101658	0.270807	0.169407	0.170902	0.694653	0.253908	0.710242	0.203705	0.552934	2.71438	protein_coding	ENSMUST00000124740,ENSMUST00000142970,ENSMUST00000128650,ENSMUST00000143012,ENSMUST00000103077
ENSMUSG00000029828	ENSMUSG00000029828	4921507P07Rik	6:50573301-50596632	0.0692623	0.0775812	0.109188	0.279655	0.29482	0.119417	0.0853438	0.231297	2.71018	protein_coding	ENSMUST00000031852
ENSMUSG00000005547	ENSMUSG00000005547	Cyp2a5	7:26835304-26843548	226.656	229.133	400.217	659.28	489.365	1157.86	285.335	768.835	2.6945	protein_coding	ENSMUST00000168869,ENSMUST00000005685,ENSMUST00000169007,ENSMUST00000165641,ENSMUST00000170631
ENSMUSG00000036390	ENSMUSG00000036390	Gadd45a	6:67035095-67037457	3.21249	2.36894	3.70678	12.5085	6.17483	6.32257	3.09607	8.3353	2.69222	protein_coding	ENSMUST00000204282,ENSMUST00000128617,ENSMUST00000126194,ENSMUST00000155041,ENSMUST00000151958,ENSMUST00000043098,ENSMUST00000204369
ENSMUSG00000054256	ENSMUSG00000054256	Msi1	5:115429598-115455698	0.0149558	0.063325	0.0415229	0.0878324	0.142695	0.0907653	0.0399346	0.107098	2.68183	protein_coding	ENSMUST00000150779,ENSMUST00000151444,ENSMUST00000145005,ENSMUST00000145840,ENSMUST00000139918,ENSMUST00000067168,ENSMUST00000136586,ENSMUST00000131079,ENSMUST00000130849
ENSMUSG00000071052	ENSMUSG00000071052	Rpl7a-ps5	17:57838426-57839233	0	0.052695	0.0861467	0.126074	0.197976	0.0468081	0.0462806	0.123619	2.67109	protein_coding	ENSMUST00000095218
ENSMUSG00000074375	ENSMUSG00000074375	Sult2a3	7:14067445-14123044	2.58922	1.52852	109.314	101.466	48.058	153.301	37.8106	100.942	2.66967	protein_coding	ENSMUST00000098809
ENSMUSG00000026188	ENSMUSG00000026188	Tmem169	1:72284368-72303104	0.0543886	0.0604471	0.12731	0.254454	0.278124	0.113677	0.0807152	0.215418	2.66887	protein_coding	ENSMUST00000027380,ENSMUST00000141783
ENSMUSG00000050908	ENSMUSG00000050908	Tvp23a	16:10420556-10447362	0.0282355	0.080485	0.0190879	0.273464	0.0456222	0.0212207	0.0426028	0.113436	2.66263	protein_coding	ENSMUST00000141587,ENSMUST00000051118,ENSMUST00000128288,ENSMUST00000153027,ENSMUST00000135315
ENSMUSG00000030401	ENSMUSG00000030401	Rtn2	7:19282623-19296160	0.166711	0.227607	0.388369	0.612296	0.791925	0.677057	0.260896	0.693759	2.65914	protein_coding	ENSMUST00000032559,ENSMUST00000108468,ENSMUST00000209186
ENSMUSG00000022769	ENSMUSG00000022769	Sdf2l1	16:17130137-17132383	22.791	9.38564	8.056	26.5214	39.0858	41.2845	13.4109	35.6306	2.65684	protein_coding	ENSMUST00000023453
ENSMUSG00000063929	ENSMUSG00000063929	Cyp4a32	4:115600968-115621602	6.34906	3.78773	3.89543	11.8374	13.5072	11.901	4.67741	12.4152	2.65429	protein_coding	ENSMUST00000084342,ENSMUST00000129918
ENSMUSG00000023905	ENSMUSG00000023905	Tnfrsf12a	17:23675446-23677449	3.54337	5.00145	3.30358	10.5251	10.7635	10.1363	3.94947	10.475	2.65225	protein_coding	ENSMUST00000024698,ENSMUST00000167059
ENSMUSG00000071691	ENSMUSG00000071691	Gm960	19:4625840-4698668	0.0639001	0.163662	0.0212649	0.224175	0.220319	0.213937	0.0829423	0.219477	2.64614	protein_coding	ENSMUST00000177696,ENSMUST00000096325
ENSMUSG00000046337	ENSMUSG00000046337	Fam178b	1:36562691-36683183	0.131614	0	0	0.200812	0	0.146764	0.0438713	0.115859	2.64087	protein_coding	ENSMUST00000193548,ENSMUST00000195729,ENSMUST00000114981,ENSMUST00000194025,ENSMUST00000170295,ENSMUST00000193763,ENSMUST00000194839,ENSMUST00000193155
ENSMUSG00000034768	ENSMUSG00000034768	Asb16	11:102268742-102279462	0.0912026	0.0466236	0.0382097	0.11342	0.139353	0.211464	0.0586786	0.154746	2.63717	protein_coding	ENSMUST00000036467
ENSMUSG00000003476	ENSMUSG00000003476	Crhr2	6:55090048-55133016	0.138988	0.0984499	0.151144	0.34948	0.359829	0.313483	0.129527	0.340931	2.63211	protein_coding	ENSMUST00000212633,ENSMUST00000169777,ENSMUST00000166954,ENSMUST00000204117,ENSMUST00000095898,ENSMUST00000114374,ENSMUST00000213026,ENSMUST00000003568,ENSMUST00000164012
ENSMUSG00000022947	ENSMUSG00000022947	Cbr3	16:93683214-93690990	0.505498	0.654268	0.402699	0.842744	0.93987	2.32833	0.520822	1.37031	2.63106	protein_coding	ENSMUST00000039620
ENSMUSG00000028841	ENSMUSG00000028841	Cnksr1	4:134228040-134238399	0.0944317	0.0931466	0.0780268	0.596007	0.0202969	0.0805684	0.088535	0.232291	2.62372	protein_coding	ENSMUST00000145998,ENSMUST00000124181,ENSMUST00000146283,ENSMUST00000144504,ENSMUST00000030645
ENSMUSG00000038020	ENSMUSG00000038020	Rapgefl1	11:98836784-98853697	0.166054	0.137674	0.163355	0.273183	0.503195	0.443488	0.155694	0.406622	2.61167	protein_coding	ENSMUST00000107479,ENSMUST00000037640,ENSMUST00000139889
ENSMUSG00000026890	ENSMUSG00000026890	Lhx6	2:36081952-36105408	1.52424	2.00855	1.43509	6.2275	4.62845	2.10054	1.65596	4.31883	2.60805	protein_coding	ENSMUST00000136821,ENSMUST00000137436,ENSMUST00000112966,ENSMUST00000112967,ENSMUST00000112960,ENSMUST00000112961,ENSMUST00000112963,ENSMUST00000148852,ENSMUST00000187180
ENSMUSG00000021536	ENSMUSG00000021536	Adcy2	13:68620042-68999541	0.0361618	0.0507807	0.0661426	0.197267	0.130105	0.0717868	0.0510284	0.133053	2.60743	protein_coding	ENSMUST00000022013
ENSMUSG00000021573	ENSMUSG00000021573	Tppp	13:74009406-74035753	1.81818	2.28688	2.89928	6.52777	6.04094	5.68916	2.33478	6.08596	2.60665	protein_coding	ENSMUST00000123284,ENSMUST00000123939,ENSMUST00000140217,ENSMUST00000022057
ENSMUSG00000090544	ENSMUSG00000090544	Gm6576	15:27025385-27026207	0	0	0.152063	0.151374	0.0799519	0.165039	0.0506877	0.132122	2.60658	protein_coding	ENSMUST00000169678
ENSMUSG00000050621	ENSMUSG00000050621	Rps27rt	9:114982370-114982740	0.980993	2.27052	1.02224	4.22606	4.43625	2.46522	1.42458	3.70918	2.60369	protein_coding	ENSMUST00000053150
ENSMUSG00000005148	ENSMUSG00000005148	Klf5	14:99298690-99313405	0.0281124	0.0242238	0.0401256	0.17739	0.0626235	0	0.0308206	0.0800045	2.59581	protein_coding	ENSMUST00000005279
ENSMUSG00000018930	ENSMUSG00000018930	Ccl4	11:83662583-83664683	0.117381	0.294292	0.157472	0.237461	0.62458	0.612499	0.189715	0.491513	2.5908	protein_coding	ENSMUST00000019074
ENSMUSG00000037606	ENSMUSG00000037606	Osbpl5	7:143688761-143756985	0.972775	1.14857	1.38755	5.38932	1.45928	2.24022	1.16963	3.02961	2.59022	protein_coding	ENSMUST00000149736,ENSMUST00000134056,ENSMUST00000020411,ENSMUST00000119499,ENSMUST00000153864,ENSMUST00000137627,ENSMUST00000140502
ENSMUSG00000023232	ENSMUSG00000023232	Serinc2	4:130253494-130279205	5.88517	5.49551	6.14712	15.2092	16.3956	13.785	5.8426	15.1299	2.58959	protein_coding	ENSMUST00000120126,ENSMUST00000122374,ENSMUST00000105996,ENSMUST00000154846,ENSMUST00000146478
ENSMUSG00000038393	ENSMUSG00000038393	Txnip	3:96557956-96561883	58.2091	60.0383	61.8487	271.669	70.4349	121.471	60.032	154.525	2.57404	protein_coding	ENSMUST00000196871,ENSMUST00000151832,ENSMUST00000128221,ENSMUST00000144639,ENSMUST00000049093,ENSMUST00000074519
ENSMUSG00000053219	ENSMUSG00000053219	Raet1e	10:22158568-22374139	1.21213	1.21608	1.26214	1.42242	4.77019	3.29835	1.23012	3.16365	2.57183	protein_coding	ENSMUST00000065527,ENSMUST00000181645,ENSMUST00000180648,ENSMUST00000178026
ENSMUSG00000029314	ENSMUSG00000029314	Agpat9	5:100845712-100899102	3.05302	3.16297	4.44911	9.15154	8.78944	9.47795	3.55503	9.13964	2.5709	protein_coding	ENSMUST00000112887,ENSMUST00000031255,ENSMUST00000145612,ENSMUST00000092990,ENSMUST00000144623
ENSMUSG00000074194	ENSMUSG00000074194	Zfp791	8:85108552-85123095	0.799653	1.00483	0.535047	2.67117	0.913775	2.42319	0.779843	2.00271	2.56809	protein_coding	ENSMUST00000098550,ENSMUST00000211109
ENSMUSG00000048967	ENSMUSG00000048967	Yjefn3	8:69887787-69902712	0.0835229	0.29177	0.144824	0.628919	0.314001	0.390061	0.173372	0.444327	2.56285	protein_coding	ENSMUST00000152456,ENSMUST00000152938,ENSMUST00000180068
ENSMUSG00000031530	ENSMUSG00000031530	Dusp4	8:34807296-34819894	0.416957	0.338794	0.411529	1.43904	0.545189	0.999633	0.389093	0.994621	2.55625	protein_coding	ENSMUST00000033930
ENSMUSG00000078875	ENSMUSG00000078875	Gm14419	2:177000955-177012787	0	0	0.0727439	0.107713	0	0.0779577	0.024248	0.0618902	2.55239	protein_coding	ENSMUST00000178182,ENSMUST00000108975,ENSMUST00000126358,ENSMUST00000156844
ENSMUSG00000030659	ENSMUSG00000030659	Nucb2	7:116504368-116540584	1.64457	1.09754	0.751118	2.67401	1.96287	4.27666	1.16441	2.97118	2.55166	protein_coding	ENSMUST00000032895,ENSMUST00000183175,ENSMUST00000182767,ENSMUST00000183335
ENSMUSG00000061482	ENSMUSG00000061482	Hist1h4d	13:23581597-23581990	0.179899	0	0	0.190056	0	0.268293	0.0599663	0.152783	2.54781	protein_coding	ENSMUST00000102968
ENSMUSG00000009633	ENSMUSG00000009633	G0s2	1:193272160-193273217	43.0289	30.7295	69.2769	230.19	56.6296	77.2515	47.6784	121.357	2.54532	protein_coding	ENSMUST00000009777
ENSMUSG00000007594	ENSMUSG00000007594	Hapln4	8:70083456-70090862	4.23151	2.62914	2.53775	7.19257	9.66967	6.96976	3.1328	7.944	2.53575	protein_coding	ENSMUST00000212006,ENSMUST00000213092,ENSMUST00000007738
ENSMUSG00000020435	ENSMUSG00000020435	Osbp2	11:3703730-3863903	0.170804	0.281579	0.257034	0.493831	0.849835	0.452249	0.236472	0.598638	2.53154	protein_coding	ENSMUST00000135250,ENSMUST00000155197,ENSMUST00000101632,ENSMUST00000070552,ENSMUST00000127371,ENSMUST00000102950
ENSMUSG00000051146	ENSMUSG00000051146	Camk2n2	16:20619214-20621287	0.875097	0.75702	1.01694	2.52533	1.84534	2.32559	0.883019	2.23209	2.52779	protein_coding	ENSMUST00000052939
ENSMUSG00000032315	ENSMUSG00000032315	Cyp1a1	9:57697612-57703822	0.236739	0.164228	0.184734	0.517379	0.526399	0.433934	0.195234	0.492571	2.52298	protein_coding	ENSMUST00000034865
ENSMUSG00000018537	ENSMUSG00000018537	Pcgf2	11:97688822-97700497	2.12519	2.19378	2.05115	4.70375	5.68082	5.68414	2.12337	5.35624	2.52251	protein_coding	ENSMUST00000126185,ENSMUST00000103148,ENSMUST00000103149,ENSMUST00000018681,ENSMUST00000179765,ENSMUST00000134003,ENSMUST00000169807
ENSMUSG00000022243	ENSMUSG00000022243	Slc45a2	15:11000720-11029233	0	0.0340807	0.0275766	0.103311	0.0217843	0.0304118	0.0205524	0.0518357	2.52212	protein_coding	ENSMUST00000117100
ENSMUSG00000019737	ENSMUSG00000019737	Syne4	7:30314806-30319046	1.55495	3.93168	1.18784	4.50034	6.6082	5.72257	2.22482	5.61037	2.52171	protein_coding	ENSMUST00000176006,ENSMUST00000175672,ENSMUST00000175902,ENSMUST00000054594,ENSMUST00000176789,ENSMUST00000176536,ENSMUST00000176965,ENSMUST00000176504,ENSMUST00000176071,ENSMUST00000177257,ENSMUST00000177078,ENSMUST00000176253,ENSMUST00000176984,ENSMUST00000176304,ENSMUST00000177395,ENSMUST00000176232,ENSMUST00000176571
ENSMUSG00000038370	ENSMUSG00000038370	Pcp4l1	1:171173261-171196268	12.8869	7.27765	10.8807	25.5527	24.4126	28.2855	10.3484	26.0836	2.52054	protein_coding	ENSMUST00000111332
ENSMUSG00000078452	ENSMUSG00000078452	Raet1d	10:22360551-22374139	4.54514	4.18419	7.91877	6.69165	18.5176	16.6659	5.54937	13.9584	2.51531	protein_coding	ENSMUST00000182677,ENSMUST00000095795
ENSMUSG00000024924	ENSMUSG00000024924	Vldlr	19:27216483-27254231	2.41345	2.58466	6.1137	7.42579	12.5306	7.98786	3.70394	9.31475	2.51482	protein_coding	ENSMUST00000163729,ENSMUST00000167487,ENSMUST00000165761,ENSMUST00000164509,ENSMUST00000172302,ENSMUST00000047645,ENSMUST00000164746,ENSMUST00000025866
ENSMUSG00000054827	ENSMUSG00000054827	Cyp2c50	19:40089687-40113950	287.76	192.92	149.335	335.303	611.901	636.7	210.005	527.968	2.51407	protein_coding	ENSMUST00000068094,ENSMUST00000124391,ENSMUST00000080171
ENSMUSG00000034774	ENSMUSG00000034774	Dsg1c	18:20247339-20285031	0.865556	1.09247	0.926159	1.28004	3.75392	2.18841	0.961395	2.40746	2.50413	protein_coding	ENSMUST00000054128
ENSMUSG00000032898	ENSMUSG00000032898	Fbxo21	5:117976729-118010201	18.2271	9.34214	9.86196	25.6732	37.826	30.058	12.4771	31.1857	2.49944	protein_coding	ENSMUST00000201611,ENSMUST00000200780,ENSMUST00000035579,ENSMUST00000201889,ENSMUST00000202447,ENSMUST00000201427
ENSMUSG00000038295	ENSMUSG00000038295	Atg9b	5:24384180-24392143	0.0284782	0.0693567	0.0751474	0.219058	0.0884681	0.123334	0.0576608	0.14362	2.49078	protein_coding	ENSMUST00000059401,ENSMUST00000138716,ENSMUST00000128831
ENSMUSG00000072640	ENSMUSG00000072640	Lyrm9	11:78826583-78846870	2.14893	3.5109	2.52687	8.21553	6.4132	5.75831	2.7289	6.79568	2.49026	protein_coding	ENSMUST00000141321,ENSMUST00000147875,ENSMUST00000100748
ENSMUSG00000037465	ENSMUSG00000037465	Klf10	15:38294412-38300707	17.4296	12.4195	12.3307	65.2961	19.9161	19.7075	14.0599	34.9732	2.48744	protein_coding	ENSMUST00000074043
ENSMUSG00000064247	ENSMUSG00000064247	Plcxd1	5:110099968-110105953	0.882773	0.970058	0.875564	2.9962	2.20666	1.57683	0.909465	2.2599	2.48486	protein_coding	ENSMUST00000125748,ENSMUST00000112534,ENSMUST00000086687,ENSMUST00000141066
ENSMUSG00000032363	ENSMUSG00000032363	Adamts7	9:90163068-90208071	2.42585	2.40445	1.53279	4.88896	5.84429	5.0485	2.12103	5.26058	2.4802	protein_coding	ENSMUST00000147250,ENSMUST00000138227,ENSMUST00000124441,ENSMUST00000134996,ENSMUST00000144943,ENSMUST00000113060,ENSMUST00000113059,ENSMUST00000167122
ENSMUSG00000038059	ENSMUSG00000038059	Smim3	18:60474192-60501983	0.298967	0.375516	0.467556	0.979132	1.00746	0.843015	0.38068	0.943202	2.47768	protein_coding	ENSMUST00000042710
ENSMUSG00000028378	ENSMUSG00000028378	Ptgr1	4:58965438-58987119	1.58479	1.53018	1.54291	3.563	5.28375	2.69312	1.55263	3.84662	2.47749	protein_coding	ENSMUST00000030069
ENSMUSG00000005983	ENSMUSG00000005983	1700037C18Rik	16:3895178-3908689	0.354723	0.328662	0.265005	1.51659	0.382946	0.449807	0.31613	0.783114	2.47719	protein_coding	ENSMUST00000115859,ENSMUST00000177221,ENSMUST00000177519,ENSMUST00000006139,ENSMUST00000177323,ENSMUST00000123235
ENSMUSG00000039457	ENSMUSG00000039457	Ppl	16:5086290-5132481	1.51204	2.74457	3.13395	7.77457	4.79183	5.73675	2.46352	6.10105	2.47656	protein_coding	ENSMUST00000035672
ENSMUSG00000019853	ENSMUSG00000019853	Hebp2	10:18540122-18546076	0.177313	0.373383	0.121019	0.511512	0.732661	0.417384	0.223905	0.553852	2.4736	protein_coding	ENSMUST00000020000
ENSMUSG00000024987	ENSMUSG00000024987	Cyp26a1	19:37697807-37701528	3.1758	10.966	12.5097	7.10936	33.1413	25.6128	8.88383	21.9545	2.47129	protein_coding	ENSMUST00000025946
ENSMUSG00000020159	ENSMUSG00000020159	Gabrp	11:33550780-33578959	0.0186268	0	0.0249824	0.0939504	0	0.0137961	0.0145364	0.0359155	2.47073	protein_coding	ENSMUST00000135350,ENSMUST00000020366
ENSMUSG00000028943	ENSMUSG00000028943	Espn	4:152120330-152152371	0.316104	0.555919	0.440852	1.35176	1.31594	0.567477	0.437625	1.07839	2.46419	protein_coding	ENSMUST00000084114,ENSMUST00000150958,ENSMUST00000137937,ENSMUST00000049305,ENSMUST00000135185,ENSMUST00000103196,ENSMUST00000030785,ENSMUST00000070018,ENSMUST00000080042,ENSMUST00000207676,ENSMUST00000105656,ENSMUST00000105657,ENSMUST00000105654,ENSMUST00000105655,ENSMUST00000105653,ENSMUST00000156517,ENSMUST00000148075,ENSMUST00000136627,ENSMUST00000105658,ENSMUST00000105659
ENSMUSG00000030004	ENSMUSG00000030004	Nat8	6:85830387-85832082	0.161757	0.135414	0.147427	0.219443	0.464845	0.40571	0.148199	0.363333	2.45165	protein_coding	ENSMUST00000032073
ENSMUSG00000027624	ENSMUSG00000027624	Epb41l1	2:156420908-156543214	0.736406	0.981444	0.552904	1.3239	2.60272	1.6132	0.756918	1.84661	2.43964	protein_coding	ENSMUST00000109572,ENSMUST00000109577,ENSMUST00000109574,ENSMUST00000103135,ENSMUST00000103137,ENSMUST00000103136,ENSMUST00000141109,ENSMUST00000125153,ENSMUST00000144013,ENSMUST00000129999,ENSMUST00000142048,ENSMUST00000029155,ENSMUST00000137067
ENSMUSG00000056666	ENSMUSG00000056666	Retsat	6:72598474-72608425	147.291	147.211	207.916	484.159	349.998	390.847	167.473	408.335	2.43822	protein_coding	ENSMUST00000129071,ENSMUST00000176364,ENSMUST00000175824,ENSMUST00000205878,ENSMUST00000070597,ENSMUST00000176168
ENSMUSG00000034773	ENSMUSG00000034773	BC030867	11:102248881-102265187	0.0642533	0.0453259	0.086915	0.187154	0.199132	0.0927184	0.0654981	0.159668	2.43775	protein_coding	ENSMUST00000100392,ENSMUST00000152897,ENSMUST00000140040,ENSMUST00000148867,ENSMUST00000133930
ENSMUSG00000035811	ENSMUSG00000035811	Ugt2b35	5:87000859-87013275	32.7293	26.1178	24.9927	48.4195	66.7791	89.1479	27.9466	68.1155	2.43734	protein_coding	ENSMUST00000031186
ENSMUSG00000108996	ENSMUSG00000108996	l7Rn6	7:89918952-89923686	0.0270101	0.752696	0.000144065	1.89706	4.64125e-05	2.44355e-05	0.25995	0.632377	2.43269	protein_coding	ENSMUST00000117354
ENSMUSG00000040675	ENSMUSG00000040675	Mthfd1l	10:3973117-4167081	0.308682	0.489729	0.317004	1.32027	0.705664	0.687032	0.371805	0.904322	2.43225	protein_coding	ENSMUST00000154517,ENSMUST00000043735,ENSMUST00000117291,ENSMUST00000120585
ENSMUSG00000056035	ENSMUSG00000056035	Cyp3a11	5:145854425-145879964	778.722	684.866	970.543	1728.28	1644.39	2545.5	811.377	1972.72	2.43133	protein_coding	ENSMUST00000035918,ENSMUST00000199857
ENSMUSG00000050345	ENSMUSG00000050345	4930486L24Rik	13:60842620-60864416	0.0763094	0.0953964	0.0513387	0.267171	0.0804208	0.192528	0.0743482	0.18004	2.42158	protein_coding	ENSMUST00000091569
ENSMUSG00000061533	ENSMUSG00000061533	Cep128	12:90998491-91384409	0.195652	0.192522	0.183761	0.582321	0.313721	0.488695	0.190645	0.461579	2.42114	protein_coding	ENSMUST00000126048,ENSMUST00000127802,ENSMUST00000123400,ENSMUST00000133329,ENSMUST00000140674,ENSMUST00000141429,ENSMUST00000145094,ENSMUST00000138935,ENSMUST00000129111,ENSMUST00000127866,ENSMUST00000123161,ENSMUST00000143415,ENSMUST00000154836
ENSMUSG00000000903	ENSMUSG00000000903	Vpreb3	10:75943056-75949657	0.417414	0.0882815	0.194055	0.645906	0.342001	0.703696	0.23325	0.563868	2.41744	protein_coding	ENSMUST00000000926,ENSMUST00000121151
ENSMUSG00000049107	ENSMUSG00000049107	Ntf3	6:126101411-126166910	0.313464	0.327582	0.610634	0.396298	1.38929	1.23688	0.417227	1.00749	2.41473	protein_coding	ENSMUST00000204542,ENSMUST00000112244,ENSMUST00000050484
ENSMUSG00000078817	ENSMUSG00000078817	Nlrp12	7:3218783-3249740	3.26462	1.40284	1.70156	4.38601	5.03681	5.95581	2.12301	5.12621	2.4146	protein_coding	ENSMUST00000205233,ENSMUST00000108653
ENSMUSG00000029752	ENSMUSG00000029752	Asns	6:7675168-7693254	0.713723	0.371114	0.30048	0.696573	2.21113	0.435766	0.461772	1.11449	2.4135	protein_coding	ENSMUST00000115542,ENSMUST00000148349,ENSMUST00000133972,ENSMUST00000140097,ENSMUST00000031766,ENSMUST00000139596,ENSMUST00000126303
ENSMUSG00000017723	ENSMUSG00000017723	Wfdc2	2:164562412-164568510	5.56721	11.0366	14.0566	30.2522	24.3876	19.1522	10.2201	24.5973	2.40675	protein_coding	ENSMUST00000109344,ENSMUST00000146270,ENSMUST00000125051,ENSMUST00000017867,ENSMUST00000109345
ENSMUSG00000032357	ENSMUSG00000032357	Tinag	9:76951692-77045794	0	0.053538	0	0.128323	0	0	0.017846	0.0427743	2.39686	protein_coding	ENSMUST00000184897,ENSMUST00000034911
ENSMUSG00000036136	ENSMUSG00000036136	Fam110c	12:31073967-31079937	0.375676	0.315677	0.29513	0.724035	0.935312	0.70283	0.328828	0.787392	2.39454	protein_coding	ENSMUST00000041133
ENSMUSG00000063142	ENSMUSG00000063142	Kcnma1	14:23289430-24004859	0	0.0789045	0.0241298	0.108801	0.0771158	0.0603158	0.0343448	0.0820775	2.38981	protein_coding	ENSMUST00000212576,ENSMUST00000177634,ENSMUST00000172099,ENSMUST00000163322,ENSMUST00000065788,ENSMUST00000179097,ENSMUST00000112423,ENSMUST00000212542,ENSMUST00000190985,ENSMUST00000074983,ENSMUST00000188210,ENSMUST00000190339,ENSMUST00000179836,ENSMUST00000100831,ENSMUST00000188991,ENSMUST00000188285,ENSMUST00000190044
ENSMUSG00000067610	ENSMUSG00000067610	Klri1	6:129697217-129717132	0	0.0625713	0	0.149124	0	0	0.0208571	0.049708	2.38327	protein_coding	ENSMUST00000088046
ENSMUSG00000008461	ENSMUSG00000008461	Fut1	7:45617288-45621059	0.192865	0.251398	0.207344	0.70734	0.452436	0.391735	0.217202	0.51717	2.38105	protein_coding	ENSMUST00000008605,ENSMUST00000209379,ENSMUST00000210150
ENSMUSG00000079450	ENSMUSG00000079450	Cldn34c1	X:123103494-123188795	0.0212748	0.0509022	0.230034	0.436986	0.183443	0.0989426	0.100737	0.239791	2.38036	protein_coding	ENSMUST00000113343,ENSMUST00000139733,ENSMUST00000149445,ENSMUST00000113348,ENSMUST00000153946,ENSMUST00000169445
ENSMUSG00000048965	ENSMUSG00000048965	Mrgpre	7:143778362-143784500	0.278805	0.275231	0.166244	0.546455	0.69435	0.473425	0.240093	0.57141	2.37995	protein_coding	ENSMUST00000054048
ENSMUSG00000032245	ENSMUSG00000032245	Cln6	9:62838784-62852006	3.73705	2.77629	1.77606	6.59331	7.50071	5.56619	2.76313	6.5534	2.37173	protein_coding	ENSMUST00000034776,ENSMUST00000138276,ENSMUST00000141821,ENSMUST00000124984
ENSMUSG00000058135	ENSMUSG00000058135	Gstm1	3:108012254-108017973	873.317	967.781	1158.65	1971.65	2700.9	2438.75	999.916	2370.43	2.37063	protein_coding	ENSMUST00000126593,ENSMUST00000004140,ENSMUST00000153314,ENSMUST00000198532
ENSMUSG00000029059	ENSMUSG00000029059	Fam213b	4:154895503-154899135	6.422	8.21373	8.4359	16.8721	20.4234	17.394	7.69054	18.2298	2.37042	protein_coding	ENSMUST00000030935,ENSMUST00000123513,ENSMUST00000132281
ENSMUSG00000017861	ENSMUSG00000017861	Mybl2	2:163054686-163084688	0.0237807	0.0802161	0.0594957	0.26573	0.0939785	0.0268147	0.0544975	0.128841	2.36416	protein_coding	ENSMUST00000138414,ENSMUST00000137620,ENSMUST00000142729,ENSMUST00000133322,ENSMUST00000018005
ENSMUSG00000018570	ENSMUSG00000018570	2810408A11Rik	11:69897351-69900987	0.0689556	0.0777392	0.193447	0.291112	0.332251	0.179961	0.113381	0.267775	2.36173	protein_coding	ENSMUST00000142121,ENSMUST00000100969,ENSMUST00000137122,ENSMUST00000108621,ENSMUST00000128046,ENSMUST00000102580,ENSMUST00000129234,ENSMUST00000144431,ENSMUST00000018714
ENSMUSG00000032997	ENSMUSG00000032997	Chpf	1:75474568-75479307	1.21819	1.01394	0.859674	3.02888	1.99982	2.26322	1.0306	2.43064	2.35847	protein_coding	ENSMUST00000124042,ENSMUST00000143496,ENSMUST00000138683,ENSMUST00000079205,ENSMUST00000094818
ENSMUSG00000041193	ENSMUSG00000041193	Pla2g5	4:138799243-138863482	0.0278663	0.0793283	0.0187435	0.266698	0.0299533	0	0.0419794	0.0988838	2.35553	protein_coding	ENSMUST00000102513,ENSMUST00000102511,ENSMUST00000102512,ENSMUST00000030524,ENSMUST00000154844,ENSMUST00000136393,ENSMUST00000127183,ENSMUST00000140100,ENSMUST00000140117
ENSMUSG00000050304	ENSMUSG00000050304	Slc25a2	18:37637376-37638745	0.173416	0	0.0581277	0.262116	0.0919318	0.190407	0.0771812	0.181485	2.35141	protein_coding	ENSMUST00000058635
ENSMUSG00000074269	ENSMUSG00000074269	Rec114	9:58652849-58743964	0	0.0508799	0.702668	0.494287	0.455531	0.820727	0.251183	0.590182	2.34961	protein_coding	ENSMUST00000187632,ENSMUST00000098674,ENSMUST00000175792,ENSMUST00000186592,ENSMUST00000186960
ENSMUSG00000069763	ENSMUSG00000069763	Tmem100	11:90030347-90036508	0.309967	0.488232	0.577794	1.31866	0.839979	1.06992	0.458664	1.07619	2.34635	protein_coding	ENSMUST00000092788
ENSMUSG00000031629	ENSMUSG00000031629	Cenpu	8:46552027-46580007	0.110746	0.0918747	0.186301	0.715753	0.123467	0.072452	0.129641	0.303891	2.3441	protein_coding	ENSMUST00000210368,ENSMUST00000122838,ENSMUST00000136724,ENSMUST00000093518,ENSMUST00000135432,ENSMUST00000211217,ENSMUST00000129371,ENSMUST00000034045,ENSMUST00000153908
ENSMUSG00000079018	ENSMUSG00000079018	Ly6c1	15:75044017-75048830	0.259068	0.143645	0.116015	0.958654	0	0.256418	0.172909	0.405024	2.34241	protein_coding	ENSMUST00000065408,ENSMUST00000185372,ENSMUST00000191216,ENSMUST00000187347,ENSMUST00000185200,ENSMUST00000179762,ENSMUST00000188845
ENSMUSG00000032010	ENSMUSG00000032010	Usp2	9:44067020-44095627	7.01087	9.2569	12.3494	36.3638	8.82	21.8117	9.53906	22.3318	2.34109	protein_coding	ENSMUST00000114830,ENSMUST00000065461,ENSMUST00000176671,ENSMUST00000176416,ENSMUST00000177054,ENSMUST00000175816,ENSMUST00000034508,ENSMUST00000176022,ENSMUST00000177422
ENSMUSG00000035835	ENSMUSG00000035835	Plppr3	10:79860474-79874634	0.0997911	0.0631102	0.0518239	0.115423	0.258194	0.129055	0.0715751	0.167557	2.341	protein_coding	ENSMUST00000165601,ENSMUST00000166057,ENSMUST00000166023,ENSMUST00000167897,ENSMUST00000092325,ENSMUST00000170910,ENSMUST00000167250,ENSMUST00000113452,ENSMUST00000167707,ENSMUST00000163111
ENSMUSG00000020419	ENSMUSG00000020419	Hormad2	11:4345813-4441105	0	0.278986	0.021677	0.208253	0.243693	0.251362	0.100221	0.234436	2.33919	protein_coding	ENSMUST00000124249,ENSMUST00000149443,ENSMUST00000020689,ENSMUST00000109949,ENSMUST00000109948,ENSMUST00000130174
ENSMUSG00000045273	ENSMUSG00000045273	Cenph	13:100759673-100775899	0.132036	0.256206	0	0.39294	0.389606	0.124685	0.129414	0.30241	2.33677	protein_coding	ENSMUST00000136694,ENSMUST00000075550
ENSMUSG00000041592	ENSMUSG00000041592	Sdk2	11:113776373-114067046	0.107687	0.0362431	0.0593216	0.118732	0.101519	0.253655	0.0677506	0.157969	2.33162	protein_coding	ENSMUST00000125879,ENSMUST00000141943,ENSMUST00000156955,ENSMUST00000041627,ENSMUST00000155651,ENSMUST00000144301
ENSMUSG00000063506	ENSMUSG00000063506	Arhgap22	14:33214025-33369934	0.122263	0.0826602	0.233037	0.789112	0.12391	0.107662	0.145987	0.340228	2.33054	protein_coding	ENSMUST00000165792,ENSMUST00000137590,ENSMUST00000140711,ENSMUST00000131086,ENSMUST00000140166,ENSMUST00000111955,ENSMUST00000111956,ENSMUST00000132659
ENSMUSG00000015619	ENSMUSG00000015619	Gata3	2:9857077-9890034	0.106316	0.0533997	0.0616701	0.295356	0.0581878	0.162359	0.0737953	0.171968	2.33033	protein_coding	ENSMUST00000142305,ENSMUST00000147533,ENSMUST00000151456,ENSMUST00000153509,ENSMUST00000102976,ENSMUST00000130615
ENSMUSG00000031640	ENSMUSG00000031640	Klkb1	8:45269670-45308466	0.357681	0.189069	0.298661	0.54426	1.42236	5.00295e-05	0.281804	0.655557	2.32629	protein_coding	ENSMUST00000116473
ENSMUSG00000024215	ENSMUSG00000024215	Spdef	17:27714351-27728951	0.0610309	0.0513228	0	0.124531	0	0.136715	0.0374512	0.087082	2.32521	protein_coding	ENSMUST00000114870,ENSMUST00000167489,ENSMUST00000138970,ENSMUST00000025054,ENSMUST00000127622
ENSMUSG00000046408	ENSMUSG00000046408	1700067K01Rik	8:84001501-84004770	0.581295	0.402171	0.802772	2.14649	0.361459	1.6435	0.595413	1.38382	2.32413	protein_coding	ENSMUST00000172548,ENSMUST00000140120,ENSMUST00000060357,ENSMUST00000174570
ENSMUSG00000043614	ENSMUSG00000043614	Vps37d	5:135072899-135078266	0.0976394	0.223137	0.11543	0.409905	0.317345	0.286225	0.145402	0.337825	2.32338	protein_coding	ENSMUST00000067935,ENSMUST00000076203
ENSMUSG00000035365	ENSMUSG00000035365	Parpbp	10:88091431-88146941	0	0.0287366	0.0345719	0.146996	0	0	0.0211028	0.0489987	2.3219	protein_coding	ENSMUST00000048518,ENSMUST00000164121,ENSMUST00000164803,ENSMUST00000168163
ENSMUSG00000004864	ENSMUSG00000004864	Mapk13	17:28769306-28778698	0.215086	0.142716	0.117415	0.278125	0.477265	0.345305	0.158406	0.366898	2.31619	protein_coding	ENSMUST00000004986,ENSMUST00000124099,ENSMUST00000133786,ENSMUST00000129096
ENSMUSG00000095427	ENSMUSG00000095427	Rps2-ps6	14:76236687-76237353	0.102458	0	0.0705983	0.104866	0.220813	0.0745493	0.0576854	0.133409	2.31271	protein_coding	ENSMUST00000095471
ENSMUSG00000046275	ENSMUSG00000046275	Tusc5	11:76679807-76698664	0.0718012	0.0722348	0.0681914	0.262719	0.0773312	0.150219	0.0707425	0.163423	2.31011	protein_coding	ENSMUST00000062024
ENSMUSG00000062760	ENSMUSG00000062760	1810041L15Rik	15:84379202-84447097	0.00773251	0.0130165	0.0315863	0.0874269	0.0334432	0	0.0174451	0.04029	2.30953	protein_coding	ENSMUST00000186527,ENSMUST00000189248,ENSMUST00000080751,ENSMUST00000189994
ENSMUSG00000029591	ENSMUSG00000029591	Ung	5:114130385-114139323	5.52703	3.38959	2.18938	10.0033	8.03354	7.57572	3.702	8.53752	2.30619	protein_coding	ENSMUST00000112275,ENSMUST00000137402,ENSMUST00000102584,ENSMUST00000200479,ENSMUST00000143455,ENSMUST00000031587
ENSMUSG00000019856	ENSMUSG00000019856	Fam184a	10:53633144-53750909	0.120717	0.0789849	0.0467624	0.134443	0.305165	0.128039	0.0821548	0.189216	2.30316	protein_coding	ENSMUST00000169866,ENSMUST00000020003,ENSMUST00000171807,ENSMUST00000163761,ENSMUST00000165986,ENSMUST00000170839,ENSMUST00000164393,ENSMUST00000168949
ENSMUSG00000005220	ENSMUSG00000005220	Corin	5:72300024-72504473	0.127666	0.29677	0.203497	0.553959	0.40248	0.489706	0.209311	0.482048	2.30302	protein_coding	ENSMUST00000176320,ENSMUST00000176974,ENSMUST00000167460,ENSMUST00000005352,ENSMUST00000177290,ENSMUST00000176439,ENSMUST00000175766
ENSMUSG00000107482	ENSMUSG00000107482	Gm45233	7:43444127-43463587	6.381e-17	0.390581	4.20327e-14	0.296611	0.600376	3.65812e-18	0.130194	0.298996	2.29655	protein_coding	ENSMUST00000203633,ENSMUST00000204680
ENSMUSG00000022362	ENSMUSG00000022362	Gm29394	15:58028242-58076425	0.376273	0.738771	0.960933	0.803285	1.60123	2.33829	0.691992	1.58094	2.28461	protein_coding	ENSMUST00000177176,ENSMUST00000176076,ENSMUST00000176935,ENSMUST00000177504
ENSMUSG00000066629	ENSMUSG00000066629	Rpl36-ps3	12:12911985-12912369	0.190784	0	0.137346	0.396644	0.209403	0.139161	0.109377	0.248403	2.27108	protein_coding	ENSMUST00000085720
ENSMUSG00000031636	ENSMUSG00000031636	Pdlim3	8:45885460-45919548	0	0.0521504	0.0647088	0.144242	0.0740563	0.0463972	0.0389531	0.0882318	2.26508	protein_coding	ENSMUST00000210422,ENSMUST00000209216,ENSMUST00000034053,ENSMUST00000211190
ENSMUSG00000034156	ENSMUSG00000034156	Bzrap1	11:87760540-87785928	0.109589	0.332445	0.0601553	0.379879	0.116856	0.639266	0.167396	0.378667	2.2621	protein_coding	ENSMUST00000148814,ENSMUST00000148422,ENSMUST00000100644,ENSMUST00000144502,ENSMUST00000133645,ENSMUST00000039627,ENSMUST00000135957,ENSMUST00000142329,ENSMUST00000153578,ENSMUST00000154758
ENSMUSG00000009108	ENSMUSG00000009108	Gnat2	3:108092788-108101432	0.654597	0.407211	0.282908	1.25331	0.47178	1.30705	0.448239	1.01071	2.25486	protein_coding	ENSMUST00000145101,ENSMUST00000142568,ENSMUST00000151326,ENSMUST00000130013,ENSMUST00000058669,ENSMUST00000131856
ENSMUSG00000026639	ENSMUSG00000026639	Lamb3	1:193207698-193343878	0.501158	1.19048	1.39846	2.71824	1.91721	2.32084	1.03003	2.31876	2.25116	protein_coding	ENSMUST00000194407,ENSMUST00000161526,ENSMUST00000194677,ENSMUST00000192322,ENSMUST00000016315,ENSMUST00000162977,ENSMUST00000159955,ENSMUST00000193128,ENSMUST00000162180
ENSMUSG00000027610	ENSMUSG00000027610	Gss	2:155563180-155592810	33.7324	20.3519	17.5687	51.5387	55.169	54.2325	23.8843	53.6467	2.24611	protein_coding	ENSMUST00000157008,ENSMUST00000137305,ENSMUST00000155347,ENSMUST00000130881,ENSMUST00000140860,ENSMUST00000126322,ENSMUST00000176415,ENSMUST00000175993,ENSMUST00000079691
ENSMUSG00000020865	ENSMUSG00000020865	Abcc3	11:94343294-94392997	34.7749	26.388	32.7209	65.9318	63.2016	81.7297	31.2946	70.2877	2.246	protein_coding	ENSMUST00000021231,ENSMUST00000151124,ENSMUST00000126566,ENSMUST00000155253,ENSMUST00000140985,ENSMUST00000178136
ENSMUSG00000047963	ENSMUSG00000047963	Stbd1	5:92603040-92606579	40.918	37.6582	39.3635	80.768	106.021	77.8823	39.3132	88.2238	2.24412	protein_coding	ENSMUST00000200941,ENSMUST00000050952,ENSMUST00000202332
ENSMUSG00000053693	ENSMUSG00000053693	Mast1	8:84911902-84937359	0.0530284	0.0449956	0.0553076	0.100555	0.126485	0.114737	0.0511105	0.113926	2.22901	protein_coding	ENSMUST00000109741,ENSMUST00000138221,ENSMUST00000128356,ENSMUST00000119820,ENSMUST00000130923,ENSMUST00000153000
ENSMUSG00000058064	ENSMUSG00000058064	Gm10036	18:15832793-15833330	0	0	0.304925	0.113546	0.240249	0.324417	0.101642	0.226071	2.22419	protein_coding	ENSMUST00000079733
ENSMUSG00000039323	ENSMUSG00000039323	Igfbp2	1:72824502-72852474	343.358	245.782	235.546	570.32	521.558	739.494	274.895	610.457	2.22069	protein_coding	ENSMUST00000120564,ENSMUST00000155703,ENSMUST00000047328
ENSMUSG00000037337	ENSMUSG00000037337	Map4k1	7:28982049-29003279	0.296353	0.18051	0.11348	0.322655	0.465969	0.521485	0.196781	0.436703	2.21923	protein_coding	ENSMUST00000085835,ENSMUST00000208784,ENSMUST00000207185,ENSMUST00000208227
ENSMUSG00000071633	ENSMUSG00000071633	Gm4952	19:12599973-12628251	72.845	49.8396	62.9218	102.645	166.91	142.232	61.8688	137.262	2.2186	protein_coding	ENSMUST00000092931,ENSMUST00000181868
ENSMUSG00000031765	ENSMUSG00000031765	Mt1	8:94179081-94180327	116.442	132.686	132.705	350.401	218.699	277.418	127.278	282.173	2.21698	protein_coding	ENSMUST00000034215,ENSMUST00000211807,ENSMUST00000212291
ENSMUSG00000019558	ENSMUSG00000019558	Slc6a8	X:73673149-73682502	1.90196	2.18748	1.95266	4.53088	4.62869	4.2305	2.01403	4.46336	2.21613	protein_coding	ENSMUST00000146796,ENSMUST00000166200,ENSMUST00000167828,ENSMUST00000168764,ENSMUST00000171398,ENSMUST00000168831,ENSMUST00000164449,ENSMUST00000170574,ENSMUST00000170614,ENSMUST00000033752,ENSMUST00000114467,ENSMUST00000114465,ENSMUST00000114464
ENSMUSG00000043487	ENSMUSG00000043487	Acot6	12:84100653-84111349	0.468414	0.71226	0.626292	1.41896	1.25115	1.32919	0.602322	1.3331	2.21327	protein_coding	ENSMUST00000056822
ENSMUSG00000039221	ENSMUSG00000039221	Rpl22l1	3:28805435-28807424	40.9464	45.3081	35.4916	58.4091	132.574	78.4276	40.582	89.8036	2.21289	protein_coding	ENSMUST00000194649,ENSMUST00000195827,ENSMUST00000195728,ENSMUST00000043867,ENSMUST00000193168,ENSMUST00000191667,ENSMUST00000194092,ENSMUST00000195519,ENSMUST00000191691
ENSMUSG00000021795	ENSMUSG00000021795	Sftpd	14:41172211-41185198	0.154434	0.307725	0.186123	0.618544	0.458586	0.355658	0.216094	0.477596	2.21013	protein_coding	ENSMUST00000077136
ENSMUSG00000037348	ENSMUSG00000037348	Paqr7	4:134496696-134510235	12.8823	14.2794	17.1539	34.6408	26.0979	37.1532	14.7719	32.6306	2.20897	protein_coding	ENSMUST00000136171,ENSMUST00000134506,ENSMUST00000095074,ENSMUST00000125330,ENSMUST00000081525,ENSMUST00000155449
ENSMUSG00000045775	ENSMUSG00000045775	Slc16a5	11:115462473-115474398	13.6551	12.6505	25.6379	47.7506	31.7484	34.8117	17.3145	38.1036	2.20067	protein_coding	ENSMUST00000106532,ENSMUST00000139318,ENSMUST00000153466,ENSMUST00000140739,ENSMUST00000092445,ENSMUST00000125251,ENSMUST00000133636,ENSMUST00000140567,ENSMUST00000146500
ENSMUSG00000031780	ENSMUSG00000031780	Ccl17	8:94810452-94812036	0	0.113577	0.185332	0.413521	0.144591	0.0990986	0.0996363	0.21907	2.1987	protein_coding	ENSMUST00000034232
ENSMUSG00000032786	ENSMUSG00000032786	Alas1	9:106233454-106248126	167.726	248.339	191.065	480.09	202.678	651.735	202.377	444.834	2.19805	protein_coding	ENSMUST00000133617,ENSMUST00000123601,ENSMUST00000134053,ENSMUST00000141118,ENSMUST00000143125,ENSMUST00000112524,ENSMUST00000074082,ENSMUST00000123115
ENSMUSG00000034159	ENSMUSG00000034159	2310007B03Rik	1:93151348-93160948	0.044493	0.041428	0.106646	0.17314	0.216237	0.033274	0.064189	0.140884	2.19483	protein_coding	ENSMUST00000043718,ENSMUST00000143419
ENSMUSG00000057751	ENSMUSG00000057751	Megf6	4:154170729-154275713	0.121203	0.147117	0.164228	0.327162	0.0924126	0.528221	0.144183	0.315932	2.19119	protein_coding	ENSMUST00000142110,ENSMUST00000138945,ENSMUST00000030897,ENSMUST00000183595,ENSMUST00000128700,ENSMUST00000152159,ENSMUST00000127088
ENSMUSG00000040026	ENSMUSG00000040026	Saa3	7:46711997-46715700	9.79937	4.42125	3.68143	15.074	11.3089	12.7161	5.96735	13.033	2.18405	protein_coding	ENSMUST00000210913,ENSMUST00000006956,ENSMUST00000211660
ENSMUSG00000072949	ENSMUSG00000072949	Acot1	12:84009501-84017670	21.6921	14.1661	19.483	49.1539	34.4531	36.9155	18.4471	40.1742	2.17781	protein_coding	ENSMUST00000168120
ENSMUSG00000039628	ENSMUSG00000039628	Hs3st6	17:24753002-24758683	0.906227	0.646395	0.469483	1.01688	1.75568	1.62817	0.674035	1.46691	2.17631	protein_coding	ENSMUST00000044922
ENSMUSG00000025504	ENSMUSG00000025504	Eps8l2	7:141338879-141363020	16.2647	11.148	8.34558	23.2193	34.3726	20.1015	11.9194	25.8978	2.17274	protein_coding	ENSMUST00000140025,ENSMUST00000210251,ENSMUST00000210158,ENSMUST00000026577,ENSMUST00000136736,ENSMUST00000145108,ENSMUST00000127501,ENSMUST00000143633,ENSMUST00000155729,ENSMUST00000133669,ENSMUST00000146042,ENSMUST00000136240
ENSMUSG00000018470	ENSMUSG00000018470	Kcnab3	11:69326257-69333042	0.567782	0.384584	0.343875	0.990177	0.833078	0.9908	0.43208	0.938018	2.17094	protein_coding	ENSMUST00000142328,ENSMUST00000134561,ENSMUST00000018614
ENSMUSG00000034906	ENSMUSG00000034906	Ncaph	2:127103808-127133954	0.253402	0.297179	0.192305	0.721952	0.557546	0.331774	0.247629	0.537091	2.16894	protein_coding	ENSMUST00000110387,ENSMUST00000146142,ENSMUST00000175885,ENSMUST00000177191,ENSMUST00000156625,ENSMUST00000152806
ENSMUSG00000047517	ENSMUSG00000047517	Dmbt1	7:131032052-131121630	0.059082	0	0	0.12763	0	0	0.019694	0.0425433	2.16022	protein_coding	ENSMUST00000208860,ENSMUST00000084509,ENSMUST00000208311,ENSMUST00000209015,ENSMUST00000213064,ENSMUST00000209167
ENSMUSG00000038260	ENSMUSG00000038260	Trpm4	7:45302631-45333780	0.747078	0.336164	0.36138	0.889681	1.41332	0.817533	0.481541	1.04018	2.1601	protein_coding	ENSMUST00000211431,ENSMUST00000210311,ENSMUST00000210639,ENSMUST00000211743,ENSMUST00000211411,ENSMUST00000210541,ENSMUST00000209239,ENSMUST00000209506,ENSMUST00000042194
ENSMUSG00000003623	ENSMUSG00000003623	Crot	5:8966032-8997324	202.271	145.744	141.517	306.615	416.186	332.438	163.177	351.746	2.15561	protein_coding	ENSMUST00000146115,ENSMUST00000157024,ENSMUST00000003720
ENSMUSG00000043051	ENSMUSG00000043051	Disc1	8:125054194-125261858	0.0931368	0.0472894	0.0509075	0.149837	0.0680556	0.194088	0.0637779	0.137327	2.1532	protein_coding	ENSMUST00000122389,ENSMUST00000098311,ENSMUST00000117658,ENSMUST00000126111,ENSMUST00000118942,ENSMUST00000074562,ENSMUST00000115885,ENSMUST00000121953,ENSMUST00000075730
ENSMUSG00000037035	ENSMUSG00000037035	Inhbb	1:119415464-119422248	0.341303	1.13979	1.3349	2.33395	1.56736	2.16017	0.938664	2.02049	2.15252	protein_coding	ENSMUST00000038765
ENSMUSG00000047394	ENSMUSG00000047394	Odf3b	15:89377449-89379254	2.83141	2.12976	2.77508	6.35431	5.3245	4.97016	2.57875	5.54966	2.15207	protein_coding	ENSMUST00000049968
ENSMUSG00000061104	ENSMUSG00000061104	Sap18b	8:95825345-95826134	0.141837	0.242438	0.247795	0.365757	0.465741	0.526117	0.21069	0.452538	2.14789	protein_coding	ENSMUST00000074053
ENSMUSG00000016763	ENSMUSG00000016763	Scube1	15:83602582-83725021	0.0402029	0.0427387	0.018605	0.121284	0.0117714	0.0847417	0.0338489	0.072599	2.1448	protein_coding	ENSMUST00000171496,ENSMUST00000076060,ENSMUST00000144773,ENSMUST00000016907,ENSMUST00000043634
ENSMUSG00000039958	ENSMUSG00000039958	Mettl20	6:149139848-149151171	14.4545	17.1633	21.5856	45.0563	35.5419	33.2826	17.7345	37.9603	2.14048	protein_coding	ENSMUST00000147934,ENSMUST00000134306,ENSMUST00000047531,ENSMUST00000126406,ENSMUST00000111548,ENSMUST00000111547,ENSMUST00000111551,ENSMUST00000166416,ENSMUST00000179873
ENSMUSG00000037440	ENSMUSG00000037440	Vnn1	10:23894687-23905343	46.5767	21.0086	45.2191	86.5465	63.9916	90.8673	37.6015	80.4685	2.14004	protein_coding	ENSMUST00000041416
ENSMUSG00000021750	ENSMUSG00000021750	Fam107a	14:8296273-8318023	0.0284913	0.0316606	0.0480074	0.158739	0.0153144	0.0572311	0.0360531	0.0770948	2.13837	protein_coding	ENSMUST00000120411,ENSMUST00000137133,ENSMUST00000121887,ENSMUST00000036070
ENSMUSG00000000126	ENSMUSG00000000126	Wnt9a	11:59306927-59333552	0.139659	0.169414	0.148415	0.238099	0.35323	0.386379	0.152496	0.325903	2.13712	protein_coding	ENSMUST00000108783,ENSMUST00000000128
ENSMUSG00000029130	ENSMUSG00000029130	Rnf32	5:29195991-29228457	0.0864422	0.215942	0.0476014	0.313576	0.389178	0.0446806	0.116662	0.249145	2.13562	protein_coding	ENSMUST00000161398,ENSMUST00000168460,ENSMUST00000160887,ENSMUST00000163050,ENSMUST00000162975,ENSMUST00000160888,ENSMUST00000198669,ENSMUST00000160383,ENSMUST00000160246,ENSMUST00000159272,ENSMUST00000001247,ENSMUST00000160051
ENSMUSG00000041046	ENSMUSG00000041046	Ramp3	11:6658520-6677475	0.0916422	0.271976	0.116433	0.282841	0.64334	0.0971262	0.160017	0.341102	2.13166	protein_coding	ENSMUST00000139540,ENSMUST00000045374
ENSMUSG00000052131	ENSMUSG00000052131	Akr1b7	6:34412333-34423142	1.29912	1.07826	1.81428	2.76508	2.42068	3.74387	1.39722	2.97654	2.13033	protein_coding	ENSMUST00000007449
ENSMUSG00000036225	ENSMUSG00000036225	Kctd1	18:14968684-15151446	0.0805953	0.149314	0.0877556	0.205685	0.250082	0.220918	0.105888	0.225562	2.13018	protein_coding	ENSMUST00000168989,ENSMUST00000025992
ENSMUSG00000070803	ENSMUSG00000070803	Cited4	4:120666571-120667820	0.182817	0.197451	0.200007	0.684643	0.364709	0.17953	0.193425	0.409627	2.11776	protein_coding	ENSMUST00000094814
ENSMUSG00000098950	ENSMUSG00000098950	Gm28036	2:156071844-156127092	1.29956	1.26348	0.88985	2.9274	2.49587	1.87104	1.15096	2.43144	2.11252	protein_coding	ENSMUST00000127956,ENSMUST00000132494,ENSMUST00000159952,ENSMUST00000183518,ENSMUST00000183972,ENSMUST00000162612,ENSMUST00000184899,ENSMUST00000160165
ENSMUSG00000038768	ENSMUSG00000038768	9130409I23Rik	1:181051236-181060667	0.818069	2.34866	3.48829	2.57794	2.56944	8.91103	2.21834	4.68614	2.11245	protein_coding	ENSMUST00000036819
ENSMUSG00000042489	ENSMUSG00000042489	Clspn	4:126556934-126593903	0.129372	0.0685395	0.046273	0.309489	0.145874	0.0596855	0.0813948	0.171683	2.10926	protein_coding	ENSMUST00000126512,ENSMUST00000129795,ENSMUST00000146944,ENSMUST00000128202,ENSMUST00000123695,ENSMUST00000048391,ENSMUST00000147675
ENSMUSG00000090551	ENSMUSG00000090551	A730015C16Rik	4:108847398-108848619	0.0436798	0	0	0.0920724	0	0	0.0145599	0.0306908	2.10789	protein_coding	ENSMUST00000164855
ENSMUSG00000044702	ENSMUSG00000044702	Palb2	7:122107261-122132985	0.343979	0.32995	0.229501	1.15245	0.347243	0.403602	0.301143	0.634432	2.10674	protein_coding	ENSMUST00000205352,ENSMUST00000106468,ENSMUST00000154508,ENSMUST00000142952,ENSMUST00000098068,ENSMUST00000106469,ENSMUST00000131657,ENSMUST00000063587,ENSMUST00000130149
ENSMUSG00000007034	ENSMUSG00000007034	Slc44a4	17:34914465-34930436	0.0800959	0.0891974	0.128093	0.163767	0.283455	0.17887	0.0991288	0.208697	2.10532	protein_coding	ENSMUST00000007249,ENSMUST00000173664,ENSMUST00000169230
ENSMUSG00000028712	ENSMUSG00000028712	Cyp4a31	4:115563648-115579015	11.7844	7.14799	10.1462	23.1653	15.6655	22.3203	9.69286	20.3837	2.10296	protein_coding	ENSMUST00000030486,ENSMUST00000126645,ENSMUST00000030480,ENSMUST00000141033
ENSMUSG00000025277	ENSMUSG00000025277	Abhd6	14:8002901-8056555	17.9293	17.2567	17.7667	42.5385	30.2322	38.5333	17.6509	37.1013	2.10195	protein_coding	ENSMUST00000026313,ENSMUST00000166497
ENSMUSG00000026981	ENSMUSG00000026981	Il1rn	2:24336852-24351494	3.49941	3.09	4.11777	7.92947	5.49244	9.01932	3.56906	7.48041	2.0959	protein_coding	ENSMUST00000114485,ENSMUST00000114487,ENSMUST00000114486,ENSMUST00000142093,ENSMUST00000114482,ENSMUST00000143423
ENSMUSG00000031298	ENSMUSG00000031298	Adgrg2	X:160390689-160498070	0.512608	0.35667	0.368384	0.952329	0.618595	1.0213	0.412554	0.864075	2.09445	protein_coding	ENSMUST00000146805,ENSMUST00000123450,ENSMUST00000112398,ENSMUST00000112408,ENSMUST00000112402,ENSMUST00000112401,ENSMUST00000112400,ENSMUST00000112405,ENSMUST00000112404
ENSMUSG00000025001	ENSMUSG00000025001	Hells	19:38930914-38971051	0.294053	0.219816	0.388285	0.818518	0.275971	0.792971	0.300718	0.629153	2.09217	protein_coding	ENSMUST00000127968,ENSMUST00000155465,ENSMUST00000145051,ENSMUST00000025965,ENSMUST00000138292,ENSMUST00000128949
ENSMUSG00000035121	ENSMUSG00000035121	Neil2	14:63182442-63193541	0.0784623	0.151854	0.17489	0.26296	0.277767	0.306969	0.135069	0.282565	2.09201	protein_coding	ENSMUST00000038229
ENSMUSG00000042751	ENSMUSG00000042751	Nmnat2	1:152954992-153119261	0.112282	0.169352	0.130798	0.197509	0.421459	0.243118	0.137477	0.287362	2.09025	protein_coding	ENSMUST00000186368,ENSMUST00000185241,ENSMUST00000043313,ENSMUST00000190960,ENSMUST00000187569,ENSMUST00000186621
ENSMUSG00000063415	ENSMUSG00000063415	Cyp26b1	6:84571413-84593908	1.2793	2.06109	5.21283	5.12868	8.67458	4.05701	2.85107	5.95342	2.08813	protein_coding	ENSMUST00000168003,ENSMUST00000205228,ENSMUST00000204109,ENSMUST00000204146,ENSMUST00000077705
ENSMUSG00000099032	ENSMUSG00000099032	Tcf24	1:9960162-9967932	5.56801	6.0639	3.07903	7.87409	13.6234	9.21039	4.90365	10.236	2.08742	protein_coding	ENSMUST00000097824,ENSMUST00000185184
ENSMUSG00000021208	ENSMUSG00000021208	Ifi27l2b	12:103450897-103457223	3.88264	5.37043	4.32792	6.41178	14.4886	7.34817	4.527	9.41618	2.08001	protein_coding	ENSMUST00000044687
ENSMUSG00000092116	ENSMUSG00000092116	Gm10320	13:98489347-98492001	0.377782	0.529281	0	0.777126	0.822881	0.284735	0.302354	0.628247	2.07785	protein_coding	ENSMUST00000170205
ENSMUSG00000015980	ENSMUSG00000015980	Lrrc27	7:139212987-139242979	0.347048	0.240763	0.0325703	0.47286	0.529364	0.284947	0.206794	0.429057	2.07481	protein_coding	ENSMUST00000130248,ENSMUST00000152992,ENSMUST00000126199,ENSMUST00000135509,ENSMUST00000126213,ENSMUST00000016124,ENSMUST00000156768,ENSMUST00000106104,ENSMUST00000142176
ENSMUSG00000035914	ENSMUSG00000035914	Cd276	9:58524299-58555132	1.23242	1.19437	0.59408	1.68594	2.92773	1.64855	1.00696	2.08741	2.07299	protein_coding	ENSMUST00000039788,ENSMUST00000165365
ENSMUSG00000038860	ENSMUSG00000038860	Garnl3	2:32986223-33131654	0.105553	0.0365282	0.105935	0.268762	0.176216	0.0689122	0.0826721	0.171297	2.072	protein_coding	ENSMUST00000193171,ENSMUST00000135296,ENSMUST00000102810,ENSMUST00000124000,ENSMUST00000153717,ENSMUST00000139778,ENSMUST00000133135,ENSMUST00000049618,ENSMUST00000137381,ENSMUST00000127509,ENSMUST00000150242,ENSMUST00000148043
ENSMUSG00000021391	ENSMUSG00000021391	Cenpp	13:49464026-49652746	0.283817	0.330183	0.378274	1.07406	0.655549	0.3243	0.330758	0.684636	2.0699	protein_coding	ENSMUST00000021818
ENSMUSG00000037437	ENSMUSG00000037437	Adam32	8:24836139-24948804	0.0253825	0.25731	0.125464	0.243914	0.515631	0.0850456	0.136052	0.28153	2.06928	protein_coding	ENSMUST00000119720,ENSMUST00000121438,ENSMUST00000173559,ENSMUST00000156719,ENSMUST00000173069,ENSMUST00000174059,ENSMUST00000133088,ENSMUST00000140573
ENSMUSG00000037474	ENSMUSG00000037474	Dtl	1:191537355-191575544	0.24599	0.127049	0.102399	0.630169	0.161604	0.191538	0.158479	0.32777	2.06822	protein_coding	ENSMUST00000192014,ENSMUST00000195765,ENSMUST00000027933,ENSMUST00000195650,ENSMUST00000194064,ENSMUST00000193977
ENSMUSG00000041954	ENSMUSG00000041954	Tnfrsf18	4:156026163-156028895	0.196278	0.362958	0.0557259	0.249671	0.578897	0.442866	0.204987	0.423811	2.0675	protein_coding	ENSMUST00000103173,ENSMUST00000122001,ENSMUST00000124339,ENSMUST00000040274,ENSMUST00000125100,ENSMUST00000141260
ENSMUSG00000098456	ENSMUSG00000098456	Gm12117	11:33275757-33276737	0.0570459	0.237753	0.0392076	0.60396	0	0.0855421	0.111335	0.229834	2.06434	protein_coding	ENSMUST00000184486,ENSMUST00000183831
ENSMUSG00000056718	ENSMUSG00000056718	Gm13199	2:5862079-5862934	0	0.175768	0.0715017	0.31912	0.112213	0.0784411	0.0824232	0.169925	2.06161	protein_coding	ENSMUST00000142918,ENSMUST00000071016
ENSMUSG00000000149	ENSMUSG00000000149	Gna12	5:140758407-140830431	27.2145	24.8315	25.6386	55.1219	45.0377	59.6081	25.8949	53.2559	2.05662	protein_coding	ENSMUST00000198447,ENSMUST00000000153
ENSMUSG00000001473	ENSMUSG00000001473	Tubb6	18:67390716-67402748	2.77779	3.69379	3.10265	6.58235	6.59782	6.45718	3.19141	6.54578	2.05106	protein_coding	ENSMUST00000001513
ENSMUSG00000026688	ENSMUSG00000026688	Mgst3	1:167371965-167393841	31.3951	34.9656	50.3515	70.2616	97.3777	71.3118	38.9041	79.6504	2.04735	protein_coding	ENSMUST00000028005
ENSMUSG00000024600	ENSMUSG00000024600	Slc27a6	18:58556256-58612773	0.041826	0.0345851	0.0975997	0.147363	0.0887997	0.120072	0.0580036	0.118745	2.0472	protein_coding	ENSMUST00000025500
ENSMUSG00000000552	ENSMUSG00000000552	Zfp385a	15:103313894-103340086	8.95585	6.74429	5.65722	13.3829	18.0279	12.294	7.11912	14.5683	2.04636	protein_coding	ENSMUST00000168828
ENSMUSG00000023984	ENSMUSG00000023984	Gm20517	17:47611588-47683861	0.044813	0.154001	0.152207	0.125215	0.243992	0.347096	0.117007	0.238768	2.04063	protein_coding	ENSMUST00000132397,ENSMUST00000130830,ENSMUST00000146105
ENSMUSG00000027947	ENSMUSG00000027947	Il6ra	3:89864058-89913196	8.01396	7.46318	7.69487	17.7407	11.1134	18.2316	7.724	15.6952	2.03201	protein_coding	ENSMUST00000029559,ENSMUST00000197679
ENSMUSG00000048922	ENSMUSG00000048922	Cdca2	14:67676330-67715841	0.0600375	0.112461	0.078989	0.321365	0.0781789	0.111321	0.0838292	0.170288	2.03137	protein_coding	ENSMUST00000150006,ENSMUST00000131179,ENSMUST00000155312,ENSMUST00000124045,ENSMUST00000132705,ENSMUST00000163100,ENSMUST00000130922
ENSMUSG00000030587	ENSMUSG00000030587	2200002D01Rik	7:29246560-29248466	2.99631	4.60897	2.63638	6.44003	8.39561	5.93784	3.41389	6.92449	2.02833	protein_coding	ENSMUST00000151339,ENSMUST00000032808
ENSMUSG00000028527	ENSMUSG00000028527	Ak4	4:101419276-101466995	13.0912	23.021	18.2464	50.6203	28.6507	30.8667	18.1195	36.7126	2.02613	protein_coding	ENSMUST00000151561,ENSMUST00000131397,ENSMUST00000106946,ENSMUST00000106945,ENSMUST00000133055,ENSMUST00000102780,ENSMUST00000155749
ENSMUSG00000042826	ENSMUSG00000042826	Fgf11	11:69796067-69801857	0.363593	0.264525	0.264212	0.622198	0.625094	0.558775	0.297443	0.602022	2.02399	protein_coding	ENSMUST00000102585,ENSMUST00000011285
ENSMUSG00000036587	ENSMUSG00000036587	Fut7	2:25423266-25426374	0.106789	0.0618748	0.0841077	0.291668	0.108232	0.111069	0.0842572	0.170323	2.02147	protein_coding	ENSMUST00000041654,ENSMUST00000142156,ENSMUST00000100320,ENSMUST00000114278,ENSMUST00000134259
ENSMUSG00000052544	ENSMUSG00000052544	St6galnac3	3:153198265-153725174	0.502415	0.643872	0.303712	0.905689	1.18705	0.838009	0.483333	0.976916	2.02121	protein_coding	ENSMUST00000198775,ENSMUST00000064460,ENSMUST00000199707,ENSMUST00000200397,ENSMUST00000200576
ENSMUSG00000070639	ENSMUSG00000070639	Lrrc8b	5:105415774-105490074	0.201162	0.259713	0.153899	0.434447	0.497853	0.310157	0.204925	0.414152	2.021	protein_coding	ENSMUST00000112707
ENSMUSG00000021187	ENSMUSG00000021187	Tc2n	12:101645442-101718523	0.383101	0.512372	0.559983	0.647832	1.52299	0.770431	0.485152	0.980418	2.02085	protein_coding	ENSMUST00000160830,ENSMUST00000160715,ENSMUST00000110047,ENSMUST00000162735
ENSMUSG00000044678	ENSMUSG00000044678	Ly6k	15:74796873-74799986	0	0.202198	0.0846538	0.245157	0.163917	0.170213	0.0956173	0.193096	2.01946	protein_coding	ENSMUST00000168815,ENSMUST00000060301
ENSMUSG00000032311	ENSMUSG00000032311	Nrg4	9:55220221-55326844	3.57192	5.33374	6.01199	14.4203	6.80613	8.88894	4.97255	10.0385	2.01877	protein_coding	ENSMUST00000137675,ENSMUST00000128020,ENSMUST00000114306,ENSMUST00000135531,ENSMUST00000144939,ENSMUST00000126368,ENSMUST00000145784,ENSMUST00000139261,ENSMUST00000133659,ENSMUST00000134183,ENSMUST00000130158,ENSMUST00000164721,ENSMUST00000156112
ENSMUSG00000037638	ENSMUSG00000037638	Zbtb42	12:112678827-112682747	1.12948	1.13326	1.06964	2.10029	2.03091	2.59265	1.11079	2.24128	2.01773	protein_coding	ENSMUST00000174780,ENSMUST00000169593,ENSMUST00000173942
ENSMUSG00000054293	ENSMUSG00000054293	A630033H20Rik	X:107148926-107173661	0.2466	0.241692	0.129715	0.370231	0.453051	0.423338	0.206002	0.41554	2.01716	protein_coding	ENSMUST00000067249,ENSMUST00000125676,ENSMUST00000167673,ENSMUST00000180182,ENSMUST00000147521,ENSMUST00000137107
ENSMUSG00000032313	ENSMUSG00000032313	Tmem266	9:55326912-55438345	0.616126	0.795975	0.727911	1.55045	1.23918	1.52556	0.713337	1.4384	2.01643	protein_coding	ENSMUST00000085754,ENSMUST00000130465,ENSMUST00000034862
ENSMUSG00000022892	ENSMUSG00000022892	App	16:84954439-85173707	20.6909	19.6415	16.8916	39.0955	30.8883	45.3586	19.0747	38.4475	2.01563	protein_coding	ENSMUST00000005406
ENSMUSG00000002058	ENSMUSG00000002058	Unc119	11:78343481-78349164	5.82587	5.1185	5.31082	8.41736	14.8559	9.4743	5.4184	10.9159	2.01459	protein_coding	ENSMUST00000002127,ENSMUST00000155471,ENSMUST00000108295,ENSMUST00000154700,ENSMUST00000149161,ENSMUST00000125720,ENSMUST00000100755
ENSMUSG00000017176	ENSMUSG00000017176	Nt5c3b	11:100422320-100441808	1.69516	2.29465	1.69163	3.66507	3.80396	3.97324	1.89381	3.81409	2.01397	protein_coding	ENSMUST00000130666,ENSMUST00000092688,ENSMUST00000092689,ENSMUST00000107397,ENSMUST00000135557,ENSMUST00000107399,ENSMUST00000107398,ENSMUST00000154692,ENSMUST00000140034,ENSMUST00000140381,ENSMUST00000155025
ENSMUSG00000025396	ENSMUSG00000025396	Hsd17b6	10:127990940-128000678	237.565	156.504	121.399	358.048	357.128	322.95	171.823	346.042	2.01395	protein_coding	ENSMUST00000026462
ENSMUSG00000056427	ENSMUSG00000056427	Slit3	11:35121223-35708507	0.0339245	0.0517288	0.0118797	0.180593	0.00924519	0.00651967	0.032511	0.0654526	2.01325	protein_coding	ENSMUST00000069837,ENSMUST00000153098,ENSMUST00000156571,ENSMUST00000124438
ENSMUSG00000001948	ENSMUSG00000001948	Spa17	9:37603294-37613720	0.678323	0.639699	0.696785	1.11418	1.17164	1.76246	0.671602	1.34943	2.00926	protein_coding	ENSMUST00000002013
ENSMUSG00000072571	ENSMUSG00000072571	Tmem253	14:52016864-52019787	0.0441987	0.037286	0.0302927	0.0907871	0	0.133779	0.0372591	0.0748554	2.00905	protein_coding	ENSMUST00000100638
ENSMUSG00000055675	ENSMUSG00000055675	Kbtbd11	8:15011024-15033333	0.274698	0.159912	0.217183	0.371476	0.128363	0.808399	0.217264	0.436079	2.00714	protein_coding	ENSMUST00000184243,ENSMUST00000183471,ENSMUST00000184598,ENSMUST00000069399
ENSMUSG00000030428	ENSMUSG00000030428	Ttyh1	7:4119407-4136708	0.45584	0.472335	0.165984	0.550531	0.434961	1.2097	0.36472	0.731731	2.00628	protein_coding	ENSMUST00000032594,ENSMUST00000206869,ENSMUST00000128317,ENSMUST00000119661,ENSMUST00000079415,ENSMUST00000148760,ENSMUST00000140637,ENSMUST00000132400,ENSMUST00000148951,ENSMUST00000139789,ENSMUST00000130150,ENSMUST00000205971,ENSMUST00000126971,ENSMUST00000151959,ENSMUST00000129423,ENSMUST00000206987,ENSMUST00000153673,ENSMUST00000134536
ENSMUSG00000005514	ENSMUSG00000005514	Por	5:135670032-135735326	133.973	132.659	147.981	296.82	190.46	342.998	138.204	276.759	2.00254	protein_coding	ENSMUST00000005651,ENSMUST00000153500,ENSMUST00000150058,ENSMUST00000153515,ENSMUST00000127096,ENSMUST00000149684,ENSMUST00000147515,ENSMUST00000122113,ENSMUST00000132084
ENSMUSG00000058470	ENSMUSG00000058470	Gm8369	19:11485937-11512577	0	0.429105	0.0434103	0.849256	0	0.09696	0.157505	0.315405	2.00251	protein_coding	ENSMUST00000191475,ENSMUST00000079855,ENSMUST00000185867,ENSMUST00000186423,ENSMUST00000188633,ENSMUST00000190498,ENSMUST00000189635
ENSMUSG00000066687	ENSMUSG00000066687	Zbtb16	9:48654310-48835945	3.37039	1.29902	0.876477	6.18727	1.44991	3.46362	1.84863	3.70027	2.00163	protein_coding	ENSMUST00000093852
ENSMUSG00000070720	ENSMUSG00000070720	Tmem200b	4:131921770-131923140	1.02276	0.815965	0.499309	1.63225	1.5315	1.51465	0.779345	1.55947	2.001	protein_coding	ENSMUST00000094666
ENSMUSG00000025582	ENSMUSG00000025582	Nptx1	11:119538718-119547753	0.064864	0.0783741	0.127532	0.152823	0.211776	0.176489	0.0902567	0.180363	1.99833	protein_coding	ENSMUST00000026670
ENSMUSG00000038615	ENSMUSG00000038615	Nfe2l1	11:96817413-96829968	33.5873	30.2814	0	45.2287	39.0216	43.3457	21.2896	42.532	1.99779	protein_coding	ENSMUST00000134951,ENSMUST00000167110,ENSMUST00000142065,ENSMUST00000169828,ENSMUST00000107658,ENSMUST00000107659,ENSMUST00000167149,ENSMUST00000140138,ENSMUST00000135836,ENSMUST00000126949,ENSMUST00000081775,ENSMUST00000107657
ENSMUSG00000028541	ENSMUSG00000028541	B4galt2	4:117869259-117883487	0.293723	0.167943	0.0399163	0.409608	0.260601	0.33103	0.167194	0.333746	1.99616	protein_coding	ENSMUST00000153358,ENSMUST00000106421,ENSMUST00000137016,ENSMUST00000167443,ENSMUST00000084325,ENSMUST00000171548,ENSMUST00000030266
ENSMUSG00000030427	ENSMUSG00000030427	Lilra6	7:3908279-3915503	0.0627599	0.0180483	0.0261558	0.121207	0.0207521	0.0712256	0.0356547	0.0710616	1.99305	protein_coding	ENSMUST00000131255,ENSMUST00000090689,ENSMUST00000206077,ENSMUST00000038176,ENSMUST00000206851
ENSMUSG00000102805	ENSMUSG00000102805	Gm37240	3:84496425-85887518	0.109112	0.392832	0.336252	0.654111	0.629393	0.381622	0.279399	0.555042	1.98656	protein_coding	ENSMUST00000154148,ENSMUST00000125216,ENSMUST00000146862
ENSMUSG00000030559	ENSMUSG00000030559	Rab38	7:88430272-88491572	0.453827	0.50417	0.486177	0.990278	1.00113	0.87669	0.481391	0.956033	1.98598	protein_coding	ENSMUST00000107256,ENSMUST00000208478
ENSMUSG00000020846	ENSMUSG00000020846	Fam101b	11:76019193-76027782	0.28554	0.292014	0.290814	0.760835	0.4788	0.484581	0.289456	0.574739	1.98558	protein_coding	ENSMUST00000021207
ENSMUSG00000030319	ENSMUSG00000030319	Cand2	6:115774537-115805557	0.0677853	0.0720395	0.106001	0.157583	0.147725	0.18182	0.0819419	0.162376	1.9816	protein_coding	ENSMUST00000075995
ENSMUSG00000019831	ENSMUSG00000019831	Wasf1	10:40883474-40938570	0.370225	0.427554	0.435697	0.831406	1.05859	0.549372	0.411159	0.813123	1.97764	protein_coding	ENSMUST00000105509,ENSMUST00000019975
ENSMUSG00000033581	ENSMUSG00000033581	Igf2bp2	16:22059008-22163299	0.754727	0.811476	0.443587	1.46807	1.55717	0.94724	0.66993	1.32416	1.97656	protein_coding	ENSMUST00000127696,ENSMUST00000115379,ENSMUST00000134188,ENSMUST00000100052,ENSMUST00000146885,ENSMUST00000129913,ENSMUST00000124318,ENSMUST00000125926,ENSMUST00000151087
ENSMUSG00000052435	ENSMUSG00000052435	Cebpe	14:54710362-54712174	1.31862	1.64846	1.95011	3.51394	2.9978	3.20651	1.63906	3.23942	1.97638	protein_coding	ENSMUST00000064290
ENSMUSG00000026475	ENSMUSG00000026475	Rgs16	1:153740348-153745468	127.662	170.653	225.254	560.34	225.897	247.226	174.523	344.488	1.97388	protein_coding	ENSMUST00000027748
ENSMUSG00000032348	ENSMUSG00000032348	Gsta4	9:78191965-78209348	29.7868	40.9747	38.6466	76.6038	82.7308	56.5146	36.4694	71.9497	1.97288	protein_coding	ENSMUST00000034903
ENSMUSG00000050578	ENSMUSG00000050578	Mmp13	9:7272513-7283333	0.0455838	0.0189045	0.105773	0.204956	0.0480834	0.0825624	0.0567538	0.111867	1.9711	protein_coding	ENSMUST00000015394
ENSMUSG00000054978	ENSMUSG00000054978	Kbtbd13	9:65388683-65391652	0.11361	0.0804729	0.105392	0.235807	0.208791	0.145574	0.099825	0.196724	1.97069	protein_coding	ENSMUST00000068307
ENSMUSG00000037108	ENSMUSG00000037108	Zcwpw1	5:137787797-137822621	2.14887	2.07164	2.27544	5.35796	3.03789	4.39624	2.16532	4.26403	1.96924	protein_coding	ENSMUST00000200505,ENSMUST00000035852,ENSMUST00000127541,ENSMUST00000128946,ENSMUST00000141642
ENSMUSG00000027298	ENSMUSG00000027298	Tyro3	2:119797732-119818104	0.251601	0.0401053	0.106558	0.189201	0.193972	0.400438	0.132755	0.261204	1.96757	protein_coding	ENSMUST00000028763,ENSMUST00000148343,ENSMUST00000147761,ENSMUST00000130456,ENSMUST00000135726,ENSMUST00000147636,ENSMUST00000110783,ENSMUST00000137135
ENSMUSG00000035455	ENSMUSG00000035455	Fignl1	11:11787430-11808962	0.287973	0.154349	0.206864	0.829897	0.0730786	0.373369	0.216395	0.425448	1.96607	protein_coding	ENSMUST00000150714,ENSMUST00000171938,ENSMUST00000152345,ENSMUST00000047689,ENSMUST00000171080,ENSMUST00000123815,ENSMUST00000109664
ENSMUSG00000039481	ENSMUSG00000039481	Nrtn	17:56751324-56757530	0.352374	0.307939	0.0441229	0.258364	0.416869	0.708922	0.234812	0.461385	1.96491	protein_coding	ENSMUST00000044752
ENSMUSG00000021986	ENSMUSG00000021986	Amer2	14:60378285-60381003	0.0958135	0.204083	0.0672388	0.132914	0.406983	0.181475	0.122378	0.240457	1.96487	protein_coding	ENSMUST00000022561
ENSMUSG00000030945	ENSMUSG00000030945	Acsm2	7:119554339-119600690	0.244248	0.122559	0.0149866	0.20472	0.50198	0.0424887	0.127265	0.24973	1.96229	protein_coding	ENSMUST00000129658,ENSMUST00000130583,ENSMUST00000084647,ENSMUST00000208019,ENSMUST00000209069,ENSMUST00000129766,ENSMUST00000167935,ENSMUST00000098084,ENSMUST00000123638,ENSMUST00000207977
ENSMUSG00000060407	ENSMUSG00000060407	Cyp2a12	7:27029080-27037375	274.899	305.124	356.241	578.737	625.283	629.259	312.088	611.093	1.95808	protein_coding	ENSMUST00000207016,ENSMUST00000075552
ENSMUSG00000037157	ENSMUSG00000037157	Il22ra1	4:135728171-135752140	1.55853	1.11555	1.06269	2.59757	2.86825	1.84746	1.24559	2.43776	1.95711	protein_coding	ENSMUST00000102546
ENSMUSG00000032671	ENSMUSG00000032671	A930018P22Rik	2:104122768-104124749	0	0.203976	0.17179	0.336486	0.08941	0.309512	0.125255	0.245136	1.95709	protein_coding	ENSMUST00000040374
ENSMUSG00000000167	ENSMUSG00000000167	Pih1d2	9:50617320-50625000	0.148721	0.556717	0.237293	0.699215	0.853821	0.2861	0.314244	0.613045	1.95086	protein_coding	ENSMUST00000132187,ENSMUST00000124029,ENSMUST00000125606,ENSMUST00000151197,ENSMUST00000000171,ENSMUST00000141366,ENSMUST00000155773
ENSMUSG00000002944	ENSMUSG00000002944	Cd36	5:17781689-17888801	31.4759	26.1806	82.3424	110.853	57.1437	105.095	46.6663	91.0306	1.95067	protein_coding	ENSMUST00000082367,ENSMUST00000170051,ENSMUST00000197890,ENSMUST00000197574,ENSMUST00000165232,ENSMUST00000169095
ENSMUSG00000027890	ENSMUSG00000027890	Gstm4	3:108040407-108044894	42.5368	48.4875	63.7526	64.0051	120.344	117.521	51.5923	100.623	1.95036	protein_coding	ENSMUST00000106670,ENSMUST00000178808,ENSMUST00000029489
ENSMUSG00000046711	ENSMUSG00000046711	Hmga1	17:27556619-27563674	3.40146	4.08129	4.96517	9.41092	6.8414	7.94314	4.14931	8.06515	1.94374	protein_coding	ENSMUST00000118570,ENSMUST00000117600,ENSMUST00000118599,ENSMUST00000114888,ENSMUST00000119486,ENSMUST00000117254
ENSMUSG00000048807	ENSMUSG00000048807	Slc35e4	11:3907020-3914664	0.0320775	0.0681407	0.145958	0.16646	0.175857	0.136072	0.0820587	0.159463	1.94328	protein_coding	ENSMUST00000051207,ENSMUST00000109995
ENSMUSG00000050132	ENSMUSG00000050132	Sarm1	11:78472329-78497754	0.169722	0.0758882	0.080113	0.224361	0.30479	0.103495	0.108574	0.210882	1.94228	protein_coding	ENSMUST00000153534,ENSMUST00000108287,ENSMUST00000130955,ENSMUST00000170674,ENSMUST00000061174
ENSMUSG00000031861	ENSMUSG00000031861	Lpar2	8:69822428-69831102	0.486904	0.463589	0.346207	0.886693	1.27815	0.347515	0.432233	0.837453	1.9375	protein_coding	ENSMUST00000034325,ENSMUST00000164890
ENSMUSG00000052560	ENSMUSG00000052560	Cpne8	15:90487481-90679432	0.874972	0.719411	1.07599	1.45093	2.16285	1.53479	0.890124	1.71619	1.92803	protein_coding	ENSMUST00000088649,ENSMUST00000064391,ENSMUST00000154569,ENSMUST00000140171,ENSMUST00000014777
ENSMUSG00000030732	ENSMUSG00000030732	Chrdl2	7:100006171-100034728	0.0637512	0.0542449	0.110884	0.279683	0	0.161377	0.0762934	0.14702	1.92704	protein_coding	ENSMUST00000107084,ENSMUST00000207641,ENSMUST00000144808,ENSMUST00000032977
ENSMUSG00000034220	ENSMUSG00000034220	Gpc1	1:92831644-92860779	0.63987	0.836342	0.457958	1.76783	1.16312	0.795201	0.644723	1.24205	1.92649	protein_coding	ENSMUST00000190677,ENSMUST00000045970,ENSMUST00000190215,ENSMUST00000190586,ENSMUST00000191373
ENSMUSG00000003541	ENSMUSG00000003541	Ier3	17:35821683-35822923	1.33564	1.76562	0.688973	3.21492	1.16616	2.91939	1.26341	2.43349	1.92613	protein_coding	ENSMUST00000003635
ENSMUSG00000031608	ENSMUSG00000031608	Galnt7	8:57523827-57653032	0.613333	0.416194	0.457773	0.98343	1.06732	0.812645	0.495767	0.954465	1.92523	protein_coding	ENSMUST00000110316,ENSMUST00000156907,ENSMUST00000034021,ENSMUST00000139417
ENSMUSG00000056698	ENSMUSG00000056698	Elmod3	6:72565921-72598413	6.98921	5.67556	6.44679	14.6931	10.5074	11.5902	6.37052	12.2636	1.92505	protein_coding	ENSMUST00000152705,ENSMUST00000114069,ENSMUST00000141833,ENSMUST00000140825,ENSMUST00000070990,ENSMUST00000148108
ENSMUSG00000021236	ENSMUSG00000021236	Entpd5	12:84373856-84409029	49.5543	52.3252	68.98	92.2879	110.688	125.696	56.9532	109.557	1.92364	protein_coding	ENSMUST00000110272,ENSMUST00000136511,ENSMUST00000135061,ENSMUST00000117286,ENSMUST00000021662,ENSMUST00000122194,ENSMUST00000120942,ENSMUST00000072061
ENSMUSG00000047501	ENSMUSG00000047501	Cldn4	5:134945118-134946934	0.059081	0.0501846	0	0.122676	0.0647024	0.0226389	0.0364219	0.0700058	1.92208	protein_coding	ENSMUST00000051401
ENSMUSG00000038379	ENSMUSG00000038379	Ttk	9:83834688-83872389	0.0216706	0.0548457	0.0877981	0.142758	0.128859	0.0439502	0.0547715	0.105189	1.92051	protein_coding	ENSMUST00000186277,ENSMUST00000070326,ENSMUST00000189727,ENSMUST00000191484,ENSMUST00000188445,ENSMUST00000185913
ENSMUSG00000022346	ENSMUSG00000022346	Myc	15:61985340-61990374	1.06331	1.65319	1.34717	3.00153	2.83123	1.96397	1.35456	2.59891	1.91864	protein_coding	ENSMUST00000191178,ENSMUST00000159338,ENSMUST00000022971,ENSMUST00000167731,ENSMUST00000159327,ENSMUST00000188482,ENSMUST00000160009,ENSMUST00000161976
ENSMUSG00000042607	ENSMUSG00000042607	Asb4	6:5383385-5433022	0.0886159	0.0884282	0.142125	0.178317	0.226454	0.206956	0.10639	0.203909	1.91662	protein_coding	ENSMUST00000183358,ENSMUST00000043294
ENSMUSG00000045231	ENSMUSG00000045231	BC106179	16:23220655-23225368	0.0975875	0.0928798	0.0651742	0.265863	0.192789	0.0307916	0.0852138	0.163148	1.91457	protein_coding	ENSMUST00000055369
ENSMUSG00000033307	ENSMUSG00000033307	Mif	10:75859352-75860250	151.851	181.437	177.198	312.166	329.562	335.124	170.162	325.617	1.91357	protein_coding	ENSMUST00000038169
ENSMUSG00000048327	ENSMUSG00000048327	Ckap2l	2:129268209-129297212	0.0758352	0.12698	0.0304461	0.197041	0.127879	0.121162	0.0777538	0.148694	1.91237	protein_coding	ENSMUST00000052708
ENSMUSG00000023963	ENSMUSG00000023963	Cyp39a1	17:43667424-43751431	18.5131	16.1023	21.0208	35.6923	35.8053	34.7601	18.5454	35.4192	1.90987	protein_coding	ENSMUST00000170988
ENSMUSG00000024525	ENSMUSG00000024525	Impa2	18:67289252-67319146	1.94629	2.2796	1.58036	3.99886	3.8862	3.20085	1.93542	3.6953	1.90931	protein_coding	ENSMUST00000025403
ENSMUSG00000063446	ENSMUSG00000063446	Plppr1	4:49059272-49340259	0.184786	0.0837763	0.19326	0.284239	0.339965	0.257495	0.153941	0.2939	1.90917	protein_coding	ENSMUST00000076670,ENSMUST00000137884,ENSMUST00000151692
ENSMUSG00000021250	ENSMUSG00000021250	Fos	12:85473889-85477273	3.0551	1.71949	1.3732	3.29644	2.27828	6.15129	2.04926	3.90867	1.90735	protein_coding	ENSMUST00000021674,ENSMUST00000140525,ENSMUST00000136122,ENSMUST00000134311
ENSMUSG00000015085	ENSMUSG00000015085	Entpd2	2:25395873-25401321	1.5854	1.88309	1.45334	2.54861	3.49199	3.34692	1.64061	3.12917	1.90732	protein_coding	ENSMUST00000148859,ENSMUST00000028328,ENSMUST00000140590
ENSMUSG00000001228	ENSMUSG00000001228	Uhrf1	17:56303320-56323486	0.329301	0.248301	0.261194	1.05828	0.183555	0.356186	0.279599	0.532674	1.90514	protein_coding	ENSMUST00000137876,ENSMUST00000113039,ENSMUST00000113038,ENSMUST00000113035,ENSMUST00000001258,ENSMUST00000142387,ENSMUST00000139654
ENSMUSG00000052151	ENSMUSG00000052151	Plpp2	10:79526429-79533787	13.384	12.4341	8.10591	20.0641	25.4053	19.1136	11.308	21.5277	1.90375	protein_coding	ENSMUST00000063879,ENSMUST00000166804,ENSMUST00000165233,ENSMUST00000163602
ENSMUSG00000046997	ENSMUSG00000046997	Spsb4	9:96943481-97018843	1.35315	0.992786	1.16874	2.24983	1.41616	3.02367	1.17156	2.22989	1.90335	protein_coding	ENSMUST00000162307,ENSMUST00000055433,ENSMUST00000064445,ENSMUST00000159298
ENSMUSG00000042115	ENSMUSG00000042115	Klhdc8a	1:132298625-132307357	0.455399	0.33734	0.205963	0.457286	0.83535	0.607854	0.332901	0.633497	1.90296	protein_coding	ENSMUST00000046071
ENSMUSG00000036019	ENSMUSG00000036019	Tmtc2	10:105187662-105574451	1.74426	1.58985	2.82404	4.33325	3.43172	3.94349	2.05272	3.90282	1.9013	protein_coding	ENSMUST00000139741,ENSMUST00000143691,ENSMUST00000130665,ENSMUST00000147997,ENSMUST00000061506,ENSMUST00000133441
ENSMUSG00000059657	ENSMUSG00000059657	Stfa2l1	16:36156810-36161948	0	0.380429	0	0.227849	0	0.495113	0.12681	0.240987	1.90039	protein_coding	ENSMUST00000079184
ENSMUSG00000049422	ENSMUSG00000049422	Chchd10	10:75935572-75937725	437.795	363.569	404.095	704.671	773.688	808.795	401.82	762.385	1.89733	protein_coding	ENSMUST00000058906
ENSMUSG00000056050	ENSMUSG00000056050	Mia3	1:183358564-183369553	13.9781	9.23638	9.67088	18.4673	21.5	22.3968	10.9618	20.788	1.89641	protein_coding	ENSMUST00000109158,ENSMUST00000194543,ENSMUST00000195233,ENSMUST00000069922,ENSMUST00000192090,ENSMUST00000194807
ENSMUSG00000024084	ENSMUSG00000024084	Qpct	17:79051905-79090243	12.2626	11.5053	11.2118	20.6612	19.9848	25.6047	11.6599	22.0836	1.89398	protein_coding	ENSMUST00000040789
ENSMUSG00000035829	ENSMUSG00000035829	Ppp1r26	2:28446799-28455508	0.0527871	0.0253938	0.0651571	0.130734	0.111476	0.0281721	0.0477793	0.0901274	1.88633	protein_coding	ENSMUST00000128199,ENSMUST00000150362,ENSMUST00000154081,ENSMUST00000189694,ENSMUST00000040324
ENSMUSG00000030680	ENSMUSG00000030680	Pagr1a	7:127015032-127017352	2.73368	1.1527	1.11289	3.67773	4.01873	1.71244	1.66642	3.1363	1.88205	protein_coding	ENSMUST00000206416,ENSMUST00000200948,ENSMUST00000162069
ENSMUSG00000011148	ENSMUSG00000011148	Adssl1	12:112620044-112641354	7.02921	11.1184	11.6074	19.0978	18.3354	18.4925	9.91834	18.6419	1.87954	protein_coding	ENSMUST00000021726,ENSMUST00000180015
ENSMUSG00000042757	ENSMUSG00000042757	Tmem108	9:103482946-103761837	0.144805	0.0810923	0.201812	0.414218	0.217196	0.172477	0.14257	0.267964	1.87953	protein_coding	ENSMUST00000186455,ENSMUST00000189066,ENSMUST00000049452,ENSMUST00000189588,ENSMUST00000191069
ENSMUSG00000028654	ENSMUSG00000028654	Mycl	4:122995651-123002485	3.12991	4.60523	7.04694	12.8224	7.77117	7.17774	4.92736	9.2571	1.87871	protein_coding	ENSMUST00000147259,ENSMUST00000135925,ENSMUST00000030407,ENSMUST00000106252,ENSMUST00000144998
ENSMUSG00000059835	ENSMUSG00000059835	Rpl13-ps3	14:58893505-58894129	0	0.151404	0	0.0920403	0.192098	0	0.050468	0.0947128	1.87669	protein_coding	ENSMUST00000079960
ENSMUSG00000034686	ENSMUSG00000034686	Prr7	13:55464266-55473155	0.0412744	0.0362443	0.0308812	0.0896588	0.0483004	0.0654069	0.0361333	0.0677887	1.87607	protein_coding	ENSMUST00000046533
ENSMUSG00000031847	ENSMUSG00000031847	1700030J22Rik	8:116969593-116978959	0.107491	0.0902428	0.0121167	0.129406	0.0766626	0.187376	0.0699502	0.131148	1.87488	protein_coding	ENSMUST00000213068,ENSMUST00000070577
ENSMUSG00000054871	ENSMUSG00000054871	Tmem158	9:123259057-123260789	0.156059	0.102194	0.202664	0.506759	0.135848	0.220593	0.153639	0.287733	1.87279	protein_coding	ENSMUST00000068140
ENSMUSG00000022305	ENSMUSG00000022305	Lrp12	15:39870602-39943994	0.832731	0.821072	0.517276	1.0108	1.53378	1.52072	0.723693	1.3551	1.87248	protein_coding	ENSMUST00000146714,ENSMUST00000110305,ENSMUST00000022916
ENSMUSG00000019178	ENSMUSG00000019178	Styxl1	5:135747219-135778385	0	0.102695	0.120652	0.0990367	0.207964	0.110916	0.074449	0.139306	1.87115	protein_coding	ENSMUST00000111161,ENSMUST00000177559,ENSMUST00000111163,ENSMUST00000111162,ENSMUST00000111164,ENSMUST00000053906,ENSMUST00000142343,ENSMUST00000178515,ENSMUST00000178796
ENSMUSG00000067356	ENSMUSG00000067356	B430203G13Rik	12:17924293-17925668	0	0.0479179	0.0771439	0.233507	0	0	0.0416873	0.0778357	1.86713	protein_coding	ENSMUST00000169657
ENSMUSG00000074178	ENSMUSG00000074178	Gm10638	8:86745698-86746603	0.0672119	0.178397	0.102388	0.297874	0.0801332	0.271667	0.115999	0.216558	1.8669	protein_coding	ENSMUST00000098532
ENSMUSG00000056598	ENSMUSG00000056598	Lrrc48	11:60353328-60394341	0.261647	0.187556	0.166099	0.460975	0.403272	0.282928	0.205101	0.382392	1.86441	protein_coding	ENSMUST00000070805,ENSMUST00000108723,ENSMUST00000094140,ENSMUST00000108722,ENSMUST00000128905
ENSMUSG00000053560	ENSMUSG00000053560	Ier2	8:84661330-84662852	12.2381	9.73867	8.91472	19.2352	12.6716	25.6565	10.2972	19.1878	1.8634	protein_coding	ENSMUST00000060427
ENSMUSG00000042116	ENSMUSG00000042116	Vwa1	4:155768148-155774698	0.111271	0.0468969	0.124444	0.157575	0.167683	0.200957	0.094204	0.175405	1.86197	protein_coding	ENSMUST00000042196
ENSMUSG00000019194	ENSMUSG00000019194	Scn1b	7:31116523-31127003	2.13175	1.8991	1.97295	3.61897	4.17371	3.38439	2.00127	3.72569	1.86167	protein_coding	ENSMUST00000211923,ENSMUST00000098548,ENSMUST00000211945
ENSMUSG00000020102	ENSMUSG00000020102	Slc16a7	10:125219269-125389465	34.7078	36.5035	53.0195	79.2047	73.0638	78.9778	41.4103	77.0821	1.86142	protein_coding	ENSMUST00000105257,ENSMUST00000211781,ENSMUST00000210069,ENSMUST00000209246,ENSMUST00000063318,ENSMUST00000210780
ENSMUSG00000000440	ENSMUSG00000000440	Pparg	6:115360950-115490399	5.62989	7.30644	6.84279	9.92237	13.5954	13.2778	6.59304	12.2652	1.86032	protein_coding	ENSMUST00000203732,ENSMUST00000205213,ENSMUST00000204305,ENSMUST00000203896,ENSMUST00000171644,ENSMUST00000000450,ENSMUST00000203308
ENSMUSG00000022620	ENSMUSG00000022620	Arsa	15:89472475-89477425	8.57665	9.08715	6.2294	13.8002	17.1392	13.4022	7.9644	14.7805	1.85583	protein_coding	ENSMUST00000168270,ENSMUST00000165199,ENSMUST00000168052,ENSMUST00000023292
ENSMUSG00000090877	ENSMUSG00000090877	Hspa1b	17:34956435-34959238	1.01023	0.936014	0.79423	1.76861	1.27128	2.0425	0.913491	1.69413	1.85457	protein_coding	ENSMUST00000172753
ENSMUSG00000067199	ENSMUSG00000067199	Frat1	19:41829969-41832583	1.63085	1.12317	1.30328	1.92259	2.7356	2.85842	1.35243	2.50554	1.85261	protein_coding	ENSMUST00000087155
ENSMUSG00000032802	ENSMUSG00000032802	Srxn1	2:152105515-152111376	12.0835	13.2695	14.0366	21.5957	22.4879	28.8594	13.1299	24.3143	1.85183	protein_coding	ENSMUST00000137751,ENSMUST00000128882,ENSMUST00000041500
ENSMUSG00000102018	ENSMUSG00000102018	K230010J24Rik	15:76009887-76046981	0.362174	0.214523	0.337624	0.388766	0.826083	0.477459	0.304774	0.564103	1.85089	protein_coding	ENSMUST00000185810,ENSMUST00000185762,ENSMUST00000187868,ENSMUST00000187976,ENSMUST00000187060
ENSMUSG00000030393	ENSMUSG00000030393	Zik1	7:10487228-10495394	0.13425	0.0276293	0.077118	0.116595	0.192696	0.132982	0.0796658	0.147424	1.85054	protein_coding	ENSMUST00000032551
ENSMUSG00000013523	ENSMUSG00000013523	Bcas1	2:170346990-170427845	0.0189644	0.015908	0.0128508	0.08827	0	0	0.0159077	0.0294233	1.84962	protein_coding	ENSMUST00000154650,ENSMUST00000152461,ENSMUST00000147577,ENSMUST00000068137,ENSMUST00000109152,ENSMUST00000133673,ENSMUST00000145920,ENSMUST00000156657,ENSMUST00000013667
ENSMUSG00000019850	ENSMUSG00000019850	Tnfaip3	10:19000909-19015657	0.764453	0.719446	0.936217	2.08371	0.973443	1.41777	0.806705	1.49164	1.84905	protein_coding	ENSMUST00000019997,ENSMUST00000122863,ENSMUST00000105527,ENSMUST00000154749,ENSMUST00000146388,ENSMUST00000154590
ENSMUSG00000055795	ENSMUSG00000055795	Gm5160	18:14424867-14425311	0.384019	0.316579	0.522492	1.16681	0.821771	0.272077	0.407697	0.753553	1.84832	protein_coding	ENSMUST00000069552
ENSMUSG00000000948	ENSMUSG00000000948	Gm38393	7:59974148-60005064	0.074576	0.12153	0.127779	0.301088	0.155822	0.141575	0.107962	0.199495	1.84783	protein_coding	ENSMUST00000191491,ENSMUST00000179360,ENSMUST00000191456,ENSMUST00000189432
ENSMUSG00000030584	ENSMUSG00000030584	Dpf1	7:29303950-29318243	0.0386048	0.0885688	0.0577562	0.180781	0.110844	0.0498529	0.0616433	0.113826	1.84653	protein_coding	ENSMUST00000142958,ENSMUST00000108231,ENSMUST00000138993,ENSMUST00000108230,ENSMUST00000126169,ENSMUST00000154222,ENSMUST00000065181,ENSMUST00000207677,ENSMUST00000137848,ENSMUST00000128145,ENSMUST00000049977
ENSMUSG00000064284	ENSMUSG00000064284	Cdpf1	15:85806971-85811697	5.53898	6.50341	6.00473	8.21731	14.2332	10.858	6.01571	11.1028	1.84564	protein_coding	ENSMUST00000071876,ENSMUST00000125947,ENSMUST00000144067,ENSMUST00000150995,ENSMUST00000134631,ENSMUST00000154814
ENSMUSG00000028838	ENSMUSG00000028838	Extl1	4:134356371-134383850	2.23791	1.70272	3.83059	3.29218	5.51557	5.5113	2.59041	4.77302	1.84257	protein_coding	ENSMUST00000030643,ENSMUST00000142730,ENSMUST00000132387
ENSMUSG00000048732	ENSMUSG00000048732	Klhl11	11:100462613-100472741	0.388872	0.475389	0.327256	0.908641	0.748991	0.537089	0.397172	0.731574	1.84196	protein_coding	ENSMUST00000056665
ENSMUSG00000047822	ENSMUSG00000047822	Angptl8	9:21835509-21837346	46.2352	34.3296	36.1585	117.182	53.0245	44.7925	38.9078	71.6663	1.84195	protein_coding	ENSMUST00000058777
ENSMUSG00000019066	ENSMUSG00000019066	Rab3d	9:21907490-21918192	4.26675	4.66637	3.90977	7.71603	8.31703	7.58319	4.28096	7.87208	1.83886	protein_coding	ENSMUST00000122211,ENSMUST00000128442,ENSMUST00000154019,ENSMUST00000119055,ENSMUST00000115351
ENSMUSG00000060771	ENSMUSG00000060771	Tsga10	1:37754775-37866429	0.617248	0.367701	0.448222	0.905035	1.06411	0.663167	0.477724	0.877437	1.8367	protein_coding	ENSMUST00000151735,ENSMUST00000193669,ENSMUST00000155852,ENSMUST00000134024,ENSMUST00000041815,ENSMUST00000088072,ENSMUST00000123082,ENSMUST00000114902
ENSMUSG00000030499	ENSMUSG00000030499	Kctd15	7:34639013-34656732	1.30186	1.48389	1.34264	2.48248	2.46692	2.62203	1.37613	2.52381	1.83399	protein_coding	ENSMUST00000127425,ENSMUST00000032709,ENSMUST00000205843,ENSMUST00000108070,ENSMUST00000205419,ENSMUST00000206501,ENSMUST00000155093,ENSMUST00000108069
ENSMUSG00000028100	ENSMUSG00000028100	Nudt17	3:96706066-96708562	0.0980694	0.0342823	0.139047	0.201186	0.0529593	0.243464	0.0904662	0.16587	1.8335	protein_coding	ENSMUST00000171249,ENSMUST00000200387,ENSMUST00000196773,ENSMUST00000029742
ENSMUSG00000078937	ENSMUSG00000078937	Cpt1b	15:89416404-89425863	1.69017	1.16225	1.15292	2.43634	3.09283	1.80463	1.33511	2.4446	1.83101	protein_coding	ENSMUST00000165419,ENSMUST00000109313,ENSMUST00000168376,ENSMUST00000168879
ENSMUSG00000040412	ENSMUSG00000040412	5330417C22Rik	3:108455693-108536536	0.5629	0.244102	0.184527	0.675135	0.784461	0.353575	0.33051	0.60439	1.82866	protein_coding	ENSMUST00000048012,ENSMUST00000148237,ENSMUST00000185128,ENSMUST00000106626,ENSMUST00000106625,ENSMUST00000140357,ENSMUST00000148493
ENSMUSG00000091191	ENSMUSG00000091191	Gm17334	11:53772280-53773187	0	0.0562359	0.0456509	0.136177	0	0.0501228	0.0339623	0.0620999	1.8285	protein_coding	ENSMUST00000170390
ENSMUSG00000060716	ENSMUSG00000060716	Plekhh1	12:79029162-79081648	0.0520836	0.043796	0.030387	0.0907758	0.0956773	0.0443961	0.0420889	0.0769497	1.82827	protein_coding	ENSMUST00000039928
ENSMUSG00000028240	ENSMUSG00000028240	Cyp7a1	4:6265611-6275633	16.0558	23.169	13.957	5.77654	33.6727	57.6997	17.7273	32.383	1.82673	protein_coding	ENSMUST00000147346,ENSMUST00000029905
ENSMUSG00000025408	ENSMUSG00000025408	Ddit3	10:127290773-127296288	6.66934	3.67325	4.87125	14.896	6.09365	6.79491	5.07128	9.26152	1.82627	protein_coding	ENSMUST00000134686,ENSMUST00000026475,ENSMUST00000139091
ENSMUSG00000038943	ENSMUSG00000038943	Prc1	7:80294449-80316259	0.468511	0.340984	0.163307	0.788202	0.585438	0.40282	0.324267	0.592153	1.82613	protein_coding	ENSMUST00000174111,ENSMUST00000174172,ENSMUST00000174199,ENSMUST00000174254,ENSMUST00000172911,ENSMUST00000174599,ENSMUST00000173824,ENSMUST00000206178,ENSMUST00000163812,ENSMUST00000173914,ENSMUST00000047558,ENSMUST00000174051,ENSMUST00000173170,ENSMUST00000172781
ENSMUSG00000095026	ENSMUSG00000095026	Gm3336	8:70718542-70722634	0.125304	0	0.0838531	0.1326	0.11404	0.1351	0.069719	0.127247	1.82514	protein_coding	ENSMUST00000179347,ENSMUST00000213065
ENSMUSG00000047492	ENSMUSG00000047492	Inhbe	10:127349401-127351772	18.8538	15.7695	15.558	40.6833	30.3862	20.3933	16.7271	30.4876	1.82265	protein_coding	ENSMUST00000059718
ENSMUSG00000068220	ENSMUSG00000068220	Lgals1	15:78926724-78930465	17.0516	19.5826	29.8372	41.0683	39.1061	40.7735	22.1571	40.316	1.81955	protein_coding	ENSMUST00000089377
ENSMUSG00000050315	ENSMUSG00000050315	Synpo2	3:123076518-123236149	0.0627332	0.0707881	0.07699	0.23747	0.102702	0.0427117	0.0701704	0.127628	1.81883	protein_coding	ENSMUST00000106426,ENSMUST00000106427,ENSMUST00000139160,ENSMUST00000198584,ENSMUST00000184590,ENSMUST00000184403,ENSMUST00000051443
ENSMUSG00000044072	ENSMUSG00000044072	Eml6	11:29743047-30026033	0.383503	0.174909	0.197816	0.327719	0.326185	0.720908	0.252076	0.458271	1.81799	protein_coding	ENSMUST00000142651,ENSMUST00000058902,ENSMUST00000123881,ENSMUST00000169980,ENSMUST00000137689,ENSMUST00000137017,ENSMUST00000109452
ENSMUSG00000056133	ENSMUSG00000056133	Gm9992	17:7363711-7385305	0.969182	0.994315	1.24854	2.12629	2.26329	1.44861	1.07068	1.94606	1.8176	protein_coding	ENSMUST00000070059
ENSMUSG00000045314	ENSMUSG00000045314	Sowahb	5:93041122-93045022	0.84574	0.972276	0.641919	1.19776	1.80763	1.46009	0.819978	1.48849	1.81528	protein_coding	ENSMUST00000061328
ENSMUSG00000032310	ENSMUSG00000032310	Cyp1a2	9:57676936-57683655	132.384	122.814	121.151	195.473	204.413	282.673	125.45	227.52	1.81363	protein_coding	ENSMUST00000034860
ENSMUSG00000033318	ENSMUSG00000033318	Gstt2	10:75831844-75834881	40.6648	47.0625	48.5021	82.154	85.6089	79.1286	45.4098	82.2972	1.81232	protein_coding	ENSMUST00000038257
ENSMUSG00000021061	ENSMUSG00000021061	Sptb	12:76580487-76710547	0.27214	0.175727	0.185148	0.369043	0.410765	0.366523	0.211005	0.38211	1.81091	protein_coding	ENSMUST00000166101,ENSMUST00000021458,ENSMUST00000170532
ENSMUSG00000089945	ENSMUSG00000089945	Pakap	4:57568178-57896984	0.183878	0.227598	0.279967	0.245006	0.548141	0.4585	0.230481	0.417216	1.8102	protein_coding	ENSMUST00000107598,ENSMUST00000150412,ENSMUST00000098066,ENSMUST00000126465
ENSMUSG00000027713	ENSMUSG00000027713	1810062G17Rik	3:36475936-36482299	0.335651	0.505386	0.227833	1.15614	0.431946	0.346767	0.35629	0.644951	1.81019	protein_coding	ENSMUST00000029268
ENSMUSG00000034528	ENSMUSG00000034528	Hsd17b13	5:103955439-103977410	204.933	281.079	289.211	520.635	406.995	475.647	258.408	467.759	1.81016	protein_coding	ENSMUST00000112803,ENSMUST00000048118,ENSMUST00000120320
ENSMUSG00000006403	ENSMUSG00000006403	Adamts4	1:171250420-171260637	0.0677064	0.0577402	0.0472392	0.0992437	0.0854203	0.127889	0.0575619	0.104184	1.80995	protein_coding	ENSMUST00000111314,ENSMUST00000111315
ENSMUSG00000025006	ENSMUSG00000025006	Sorbs1	19:40295048-40402267	6.8144	5.89716	7.07802	11.8966	13.4498	10.4314	6.59653	11.9259	1.80791	protein_coding	ENSMUST00000165212,ENSMUST00000099467,ENSMUST00000099466,ENSMUST00000165469
ENSMUSG00000059791	ENSMUSG00000059791	Nrm	17:35861317-35865402	1.01312	0.955204	0.270591	1.76552	1.25317	1.02462	0.746305	1.34777	1.80592	protein_coding	ENSMUST00000174873,ENSMUST00000074259,ENSMUST00000172931
ENSMUSG00000020623	ENSMUSG00000020623	Map2k6	11:110399121-110525522	3.82719	3.07118	3.94916	9.03151	3.81014	6.73413	3.61584	6.52526	1.80463	protein_coding	ENSMUST00000146540,ENSMUST00000100260,ENSMUST00000020949,ENSMUST00000146084,ENSMUST00000133920
ENSMUSG00000058152	ENSMUSG00000058152	Chsy3	18:59175400-59410446	1.44496	1.24891	0.712295	2.0697	1.82869	2.24751	1.13539	2.04863	1.80435	protein_coding	ENSMUST00000080721
ENSMUSG00000068115	ENSMUSG00000068115	Ninl	2:150934518-151039382	0.114339	0.180001	0.220071	0.31932	0.476299	0.131529	0.17147	0.309049	1.80235	protein_coding	ENSMUST00000128564,ENSMUST00000150036,ENSMUST00000128627,ENSMUST00000150595,ENSMUST00000147293,ENSMUST00000109896,ENSMUST00000149979,ENSMUST00000149268,ENSMUST00000124135
ENSMUSG00000016024	ENSMUSG00000016024	Lbp	2:158306492-158332852	49.458	41.9137	40.4166	81.5358	87.592	68.3257	43.9294	79.1512	1.80178	protein_coding	ENSMUST00000109491,ENSMUST00000129811,ENSMUST00000152541,ENSMUST00000146600,ENSMUST00000016168
ENSMUSG00000049396	ENSMUSG00000049396	Gemin4	11:76210570-76217664	1.67588	0.441195	1.83893	1.94397	1.95957	3.22399	1.31867	2.37584	1.8017	protein_coding	ENSMUST00000143822,ENSMUST00000102500
ENSMUSG00000027230	ENSMUSG00000027230	Creb3l1	2:91982327-92024502	0.362954	0.347764	0.305252	0.846691	0.496439	0.487168	0.338657	0.610099	1.80153	protein_coding	ENSMUST00000028663
ENSMUSG00000020728	ENSMUSG00000020728	Cep112	11:108425191-108860615	0.279902	0.342543	0.206683	0.564035	0.47332	0.455998	0.276376	0.497784	1.80111	protein_coding	ENSMUST00000143212,ENSMUST00000138538,ENSMUST00000182249,ENSMUST00000182729,ENSMUST00000106715,ENSMUST00000149683,ENSMUST00000132978,ENSMUST00000150863,ENSMUST00000182735,ENSMUST00000183042,ENSMUST00000133670,ENSMUST00000106718,ENSMUST00000106724,ENSMUST00000061287,ENSMUST00000130515,ENSMUST00000129814,ENSMUST00000146912,ENSMUST00000151755
ENSMUSG00000045875	ENSMUSG00000045875	Adra1a	14:66635250-66733462	1.55515	1.33239	1.38688	2.70517	2.70705	2.28408	1.42481	2.56543	1.80055	protein_coding	ENSMUST00000159068,ENSMUST00000159365,ENSMUST00000160647,ENSMUST00000161339,ENSMUST00000054661
ENSMUSG00000039713	ENSMUSG00000039713	Plekhg5	4:152072497-152115400	1.52791	1.34192	0.845778	2.912	1.9739	1.79593	1.23854	2.22728	1.79831	protein_coding	ENSMUST00000084115,ENSMUST00000140085,ENSMUST00000123615,ENSMUST00000142412,ENSMUST00000105662,ENSMUST00000105661,ENSMUST00000118648
ENSMUSG00000091337	ENSMUSG00000091337	Eid1	2:125673094-125674785	5.40444	5.48876	6.19706	9.81772	11.9931	8.91543	5.69675	10.2421	1.79788	protein_coding	ENSMUST00000164756
ENSMUSG00000023272	ENSMUSG00000023272	Creld2	15:88819645-88826681	28.4233	10.817	13.238	15.0683	37.8972	41.3001	17.4928	31.4219	1.79628	protein_coding	ENSMUST00000024042
ENSMUSG00000054942	ENSMUSG00000054942	Fam73a	3:152273848-152340407	0.999605	0.640916	0.772148	1.48334	1.50869	1.33574	0.804223	1.44259	1.79377	protein_coding	ENSMUST00000199443,ENSMUST00000199963,ENSMUST00000073089,ENSMUST00000199872,ENSMUST00000068243,ENSMUST00000199397,ENSMUST00000196265,ENSMUST00000199334,ENSMUST00000200241
ENSMUSG00000069324	ENSMUSG00000069324	Gm5096	18:87756285-87758143	0.923916	1.61699	1.34187	1.27897	3.40183	2.28315	1.29426	2.32132	1.79355	protein_coding	ENSMUST00000091776
ENSMUSG00000031016	ENSMUSG00000031016	Wee1	7:110122045-110143286	2.33199	3.2924	3.23908	7.58716	3.07962	5.22757	2.95449	5.29812	1.79324	protein_coding	ENSMUST00000033326
ENSMUSG00000050071	ENSMUSG00000050071	Bex1	X:136213971-136215513	0.0635811	0.17088	0.0446557	0.309293	0.0686276	0.122555	0.0930389	0.166825	1.79307	protein_coding	ENSMUST00000058125,ENSMUST00000142172,ENSMUST00000113118,ENSMUST00000113120
ENSMUSG00000042246	ENSMUSG00000042246	Tmc7	7:118535840-118584736	1.07497	0.979313	1.10953	2.337	1.48532	1.84899	1.0546	1.89044	1.79256	protein_coding	ENSMUST00000145989,ENSMUST00000044195,ENSMUST00000139693,ENSMUST00000153635
ENSMUSG00000027860	ENSMUSG00000027860	Vangl1	3:102153582-102204693	2.20522	2.49534	1.79985	3.86319	4.1323	3.65008	2.1668	3.88186	1.79151	protein_coding	ENSMUST00000168312,ENSMUST00000159586,ENSMUST00000029453,ENSMUST00000162361,ENSMUST00000161021,ENSMUST00000160226,ENSMUST00000159388,ENSMUST00000161722
ENSMUSG00000027811	ENSMUSG00000027811	4930579G24Rik	3:79629078-79632820	0.405759	0.338292	0.397063	1.16542	0.633024	0.244505	0.380371	0.680983	1.79031	protein_coding	ENSMUST00000029388
ENSMUSG00000003355	ENSMUSG00000003355	Fkbp11	15:98724372-98728198	18.4496	12.8588	8.16781	21.0575	25.4474	24.1445	13.1587	23.5498	1.78967	protein_coding	ENSMUST00000003445
ENSMUSG00000062510	ENSMUSG00000062510	Nsl1	1:191063011-191086474	0.128723	0.0976361	0.0610344	0.118372	0.188087	0.207567	0.0957978	0.171342	1.78858	protein_coding	ENSMUST00000078259,ENSMUST00000076952,ENSMUST00000139340
ENSMUSG00000030541	ENSMUSG00000030541	Idh2	7:80094845-80115392	64.9895	65.2761	80.2197	138.288	111.424	126.754	70.1618	125.489	1.78856	protein_coding	ENSMUST00000139178,ENSMUST00000107384,ENSMUST00000125542,ENSMUST00000206714,ENSMUST00000134328,ENSMUST00000156761,ENSMUST00000134070
ENSMUSG00000002289	ENSMUSG00000002289	Angptl4	17:33773749-33781575	47.934	52.5985	66.4897	130.35	73.014	95.1383	55.6741	99.5008	1.7872	protein_coding	ENSMUST00000002360,ENSMUST00000173869,ENSMUST00000174872,ENSMUST00000174858
ENSMUSG00000024727	ENSMUSG00000024727	Trpm6	19:18749982-18892510	0.0820395	0.112066	0.0600478	0.231628	0.157147	0.0653142	0.0847178	0.151363	1.78667	protein_coding	ENSMUST00000040489
ENSMUSG00000031779	ENSMUSG00000031779	Ccl22	8:94745589-94751699	0.202555	0.0636907	0.119506	0.412088	0.162336	0.114693	0.128584	0.229706	1.78643	protein_coding	ENSMUST00000156137,ENSMUST00000034231
ENSMUSG00000063354	ENSMUSG00000063354	Slc39a4	15:76612384-76616852	26.6631	27.8868	21.5248	43.1469	52.2392	40.494	25.3582	45.2934	1.78614	protein_coding	ENSMUST00000073428
ENSMUSG00000023043	ENSMUSG00000023043	Krt18	15:102028215-102032026	85.2032	74.7818	69.3085	111.679	186.28	111.562	76.4312	136.507	1.78601	protein_coding	ENSMUST00000023803
ENSMUSG00000021221	ENSMUSG00000021221	Dpf3	12:83213744-83487716	0.840645	1.024	0.862044	2.19319	0.940376	1.72753	0.908896	1.62037	1.78278	protein_coding	ENSMUST00000147469,ENSMUST00000177959,ENSMUST00000140327,ENSMUST00000178756,ENSMUST00000177801,ENSMUST00000144237,ENSMUST00000133282
ENSMUSG00000042784	ENSMUSG00000042784	Muc1	3:89229056-89233381	0.384374	0.465033	0.34937	1.20861	0.670452	0.257204	0.399592	0.712089	1.78204	protein_coding	ENSMUST00000146844,ENSMUST00000139206,ENSMUST00000041142
ENSMUSG00000022041	ENSMUSG00000022041	Chrna2	14:66135038-66152948	1.40934	0.929091	1.50133	2.69471	2.03739	2.11013	1.27992	2.28074	1.78194	protein_coding	ENSMUST00000206455,ENSMUST00000022620
ENSMUSG00000051483	ENSMUSG00000051483	Cbr1	16:93607836-93610505	75.3203	74.0232	73.1559	114.259	138.901	142.826	74.1665	131.995	1.77972	protein_coding	ENSMUST00000039659
ENSMUSG00000030145	ENSMUSG00000030145	Zfp248	6:118427318-118455528	0.303281	0.133677	0.107225	0.49183	0.255234	0.218945	0.181394	0.322003	1.77515	protein_coding	ENSMUST00000189168,ENSMUST00000161519,ENSMUST00000159403,ENSMUST00000162275,ENSMUST00000161176,ENSMUST00000069292,ENSMUST00000159254
ENSMUSG00000040121	ENSMUSG00000040121	Rep15	6:147032583-147034245	0	0.149976	0.0483011	0.145361	0.153442	0.0529125	0.0660924	0.117238	1.77386	protein_coding	ENSMUST00000036194
ENSMUSG00000047228	ENSMUSG00000047228	BC048546	6:128539820-128581608	32.941	19.6223	22.0786	38.2729	42.2603	51.8689	24.8806	44.134	1.77383	protein_coding	ENSMUST00000203129,ENSMUST00000203291,ENSMUST00000060574,ENSMUST00000205167,ENSMUST00000203889
ENSMUSG00000031749	ENSMUSG00000031749	St3gal2	8:110919921-110972480	0.714123	0.68689	0.668567	1.13749	1.22759	1.3036	0.68986	1.22289	1.77267	protein_coding	ENSMUST00000117534,ENSMUST00000034197,ENSMUST00000138332,ENSMUST00000129639,ENSMUST00000141464
ENSMUSG00000040434	ENSMUSG00000040434	Gyltl1b	2:92365045-92374869	0.246484	0.838446	0.605305	1.08523	1.10543	0.80524	0.563412	0.998633	1.77248	protein_coding	ENSMUST00000111284,ENSMUST00000177273,ENSMUST00000146311,ENSMUST00000068586,ENSMUST00000176646,ENSMUST00000148352,ENSMUST00000176774,ENSMUST00000176810,ENSMUST00000175851,ENSMUST00000176402,ENSMUST00000175740,ENSMUST00000176289,ENSMUST00000176820,ENSMUST00000124428,ENSMUST00000176339,ENSMUST00000130283,ENSMUST00000090582
ENSMUSG00000020895	ENSMUSG00000020895	Tmem107	11:69070805-69073293	1.49146	2.44295	1.80558	3.27004	3.40268	3.49712	1.91333	3.38995	1.77175	protein_coding	ENSMUST00000146646,ENSMUST00000128323,ENSMUST00000125215,ENSMUST00000123821,ENSMUST00000123038,ENSMUST00000094081,ENSMUST00000152142,ENSMUST00000075980
ENSMUSG00000029380	ENSMUSG00000029380	Cxcl1	5:90891240-90893115	9.17335	1.64016	3.01702	9.45662	5.6506	9.35679	4.61018	8.15467	1.76884	protein_coding	ENSMUST00000201245,ENSMUST00000031327
ENSMUSG00000036826	ENSMUSG00000036826	Igflr1	7:30565426-30567962	0.0914988	0.313576	1.07411e-43	0.234638	1.14229e-31	0.481635	0.135025	0.238758	1.76825	protein_coding	ENSMUST00000043850,ENSMUST00000172251
ENSMUSG00000042750	ENSMUSG00000042750	Bex2	X:136066563-136068236	0.201703	0.0426019	0.173419	0.258551	0.219931	0.2598	0.139241	0.246094	1.76739	protein_coding	ENSMUST00000049130
ENSMUSG00000053279	ENSMUSG00000053279	Aldh1a1	19:20601960-20643462	300.234	272.527	463.513	456.903	669.713	704.487	345.425	610.368	1.76701	protein_coding	ENSMUST00000087638
ENSMUSG00000037905	ENSMUSG00000037905	Bri3bp	5:125441567-125460370	6.98137	6.73722	5.91866	11.4302	11.3145	11.9376	6.54575	11.5608	1.76615	protein_coding	ENSMUST00000049040,ENSMUST00000198811
ENSMUSG00000030089	ENSMUSG00000030089	Slc41a3	6:90604724-90646412	1.0851	0.711349	0.745752	1.81372	1.09515	1.58102	0.8474	1.49663	1.76614	protein_coding	ENSMUST00000044019,ENSMUST00000032177
ENSMUSG00000001761	ENSMUSG00000001761	Smo	6:29735502-29761365	2.01535	1.43857	1.55035	2.7829	3.32886	2.71431	1.66809	2.94202	1.76371	protein_coding	ENSMUST00000001812,ENSMUST00000201515
ENSMUSG00000048022	ENSMUSG00000048022	Tmem229a	6:24951140-24956297	0.0655006	0.0661951	0.125726	0.242443	0.0718952	0.13941	0.0858072	0.151249	1.76266	protein_coding	ENSMUST00000127247
ENSMUSG00000060240	ENSMUSG00000060240	Cend1	7:141426445-141429491	0.0358543	0.0639135	0.0490436	0.124554	0.0814829	0.0562046	0.0496038	0.0874138	1.76224	protein_coding	ENSMUST00000164387,ENSMUST00000084436,ENSMUST00000137488,ENSMUST00000124444
ENSMUSG00000005089	ENSMUSG00000005089	Slc1a2	2:102658658-102790784	32.6088	24.4551	27.3796	54.1235	44.0058	50.5229	28.1478	49.5507	1.76037	protein_coding	ENSMUST00000111213,ENSMUST00000111212,ENSMUST00000137466,ENSMUST00000128622,ENSMUST00000136488,ENSMUST00000136221,ENSMUST00000123759,ENSMUST00000005220,ENSMUST00000080210,ENSMUST00000154446,ENSMUST00000145921,ENSMUST00000125085
ENSMUSG00000027784	ENSMUSG00000027784	Ppm1l	3:69316860-69560802	1.53901	1.85768	1.83239	3.33861	2.88798	2.97741	1.74303	3.068	1.76016	protein_coding	ENSMUST00000128637,ENSMUST00000029355,ENSMUST00000134037,ENSMUST00000193662
ENSMUSG00000030731	ENSMUSG00000030731	Syt3	7:44384101-44400187	1.66503	1.75174	1.97267	3.13801	3.5477	2.79581	1.79648	3.16051	1.75928	protein_coding	ENSMUST00000118962,ENSMUST00000118831,ENSMUST00000120262,ENSMUST00000130707,ENSMUST00000132399,ENSMUST00000130844
ENSMUSG00000074570	ENSMUSG00000074570	Cass4	2:172393793-172433757	0.0168128	0.0224256	0.0229561	0.0950044	0.0142745	0	0.0207315	0.0364263	1.75705	protein_coding	ENSMUST00000103073,ENSMUST00000109136,ENSMUST00000099061
ENSMUSG00000018900	ENSMUSG00000018900	Slc22a5	11:53864541-53891660	8.09498	6.69389	8.71096	15.7188	9.73551	15.8006	7.83328	13.7516	1.75554	protein_coding	ENSMUST00000019044,ENSMUST00000136307,ENSMUST00000152084
ENSMUSG00000078877	ENSMUSG00000078877	Gm14295	2:176798611-176811223	1.35689	0.420344	1.73325	0.678963	1.9963	3.48623	1.17016	2.05383	1.75517	protein_coding	ENSMUST00000179435,ENSMUST00000118012,ENSMUST00000132883
ENSMUSG00000035640	ENSMUSG00000035640	Cbarp	10:80130450-80140835	0.423131	0.671655	0.688199	1.26574	0.750574	1.10926	0.594328	1.04186	1.753	protein_coding	ENSMUST00000170219,ENSMUST00000142853,ENSMUST00000105369,ENSMUST00000128488,ENSMUST00000123967,ENSMUST00000128465,ENSMUST00000169546,ENSMUST00000138776,ENSMUST00000127515,ENSMUST00000132317,ENSMUST00000146180,ENSMUST00000149242,ENSMUST00000147778,ENSMUST00000132523,ENSMUST00000136260
ENSMUSG00000011305	ENSMUSG00000011305	Plin5	17:56111600-56117596	12.9981	12.2361	19.6132	37.2849	18.2037	23.1288	14.9491	26.2058	1.753	protein_coding	ENSMUST00000019808,ENSMUST00000113072
ENSMUSG00000048856	ENSMUSG00000048856	Slc25a47	12:108851128-108856814	380.135	429.113	411.535	963.82	649.627	526.242	406.928	713.23	1.75272	protein_coding	ENSMUST00000057026
ENSMUSG00000024056	ENSMUSG00000024056	Ndc80	17:71496099-71526857	0.066309	0.0919311	0.0590928	0.132277	0.138964	0.109629	0.0724443	0.126957	1.75247	protein_coding	ENSMUST00000024851
ENSMUSG00000040618	ENSMUSG00000040618	Pck2	14:55540265-55550017	1.90124	2.21913	1.55467	3.78619	3.39895	2.75855	1.89168	3.31456	1.75218	protein_coding	ENSMUST00000048781
ENSMUSG00000038473	ENSMUSG00000038473	Nos1ap	1:170302667-170589861	1.44592	2.34987	1.68153	2.14766	3.55559	3.89169	1.82577	3.19831	1.75176	protein_coding	ENSMUST00000161485,ENSMUST00000162090,ENSMUST00000160466,ENSMUST00000159665,ENSMUST00000160456,ENSMUST00000161221,ENSMUST00000162709,ENSMUST00000161966,ENSMUST00000160816
ENSMUSG00000027068	ENSMUSG00000027068	Dhrs9	2:69380444-69404533	0.755423	0.403398	0.49431	0.741622	1.24857	0.902625	0.551044	0.964272	1.7499	protein_coding	ENSMUST00000063690
ENSMUSG00000032808	ENSMUSG00000032808	Cyp2c38	19:39389555-39463075	42.045	41.9553	63.0211	79.2754	94.3121	83.5951	49.0071	85.7275	1.74929	protein_coding	ENSMUST00000035488
ENSMUSG00000082932	ENSMUSG00000082932	Cyp2j8	4:96444595-96507386	0.0774784	0.0640652	0.0256064	0.154189	0.0812478	0.0557846	0.0557167	0.0970738	1.74228	protein_coding	ENSMUST00000124729
ENSMUSG00000071047	ENSMUSG00000071047	Ces1a	8:93020213-93048192	0.0932668	0.0775011	0.0312265	0.0938394	0.223907	0.0337095	0.0673315	0.117152	1.73993	protein_coding	ENSMUST00000095211,ENSMUST00000209753
ENSMUSG00000070811	ENSMUSG00000070811	Sult2a2	7:13733504-13779636	183.739	157.923	546.811	469.315	475.504	600.093	296.158	514.971	1.73884	protein_coding	ENSMUST00000086148
ENSMUSG00000037628	ENSMUSG00000037628	Cdkn3	14:46760540-46771525	0.413528	0.275606	0.0572345	0.50216	0.439852	0.355447	0.248789	0.432486	1.73836	protein_coding	ENSMUST00000067426
ENSMUSG00000073705	ENSMUSG00000073705	Apitd1	4:149127120-149137629	0.339879	0.302716	0.103535	0.73461	0.40665	0.15554	0.24871	0.432267	1.73803	protein_coding	ENSMUST00000176124,ENSMUST00000177408,ENSMUST00000150150,ENSMUST00000030813,ENSMUST00000105695,ENSMUST00000105696,ENSMUST00000132672
ENSMUSG00000098715	ENSMUSG00000098715	Gm28053	6:48718606-48752644	0.301177	0	2.42654e-14	0.273392	1.00242e-108	0.249587	0.100392	0.174326	1.73645	protein_coding	ENSMUST00000127537,ENSMUST00000204408,ENSMUST00000204317
ENSMUSG00000070287	ENSMUSG00000070287	Slc35g2	9:100552187-100571090	0.175143	0.133104	0.162371	0.167237	0.300854	0.349108	0.156873	0.2724	1.73644	protein_coding	ENSMUST00000093792,ENSMUST00000189478
ENSMUSG00000042476	ENSMUSG00000042476	Abcb4	5:8893716-8959231	55.5661	52.3098	56.8957	103.932	82.5511	99.3715	54.9239	95.2849	1.73485	protein_coding	ENSMUST00000199954,ENSMUST00000003717,ENSMUST00000196067,ENSMUST00000197458,ENSMUST00000197150
ENSMUSG00000110423	ENSMUSG00000110423	RP23-62O7.9	19:8735840-8741223	0.300905	0.658764	0.784055	1.21219	0.675106	1.13734	0.581241	1.00821	1.73458	protein_coding	ENSMUST00000210592
ENSMUSG00000110469	ENSMUSG00000110469	RP23-288O12.2	8:75405339-75406589	0.0368868	0.156327	0.0767523	0.265249	0.119023	0.0839861	0.0899887	0.156086	1.73451	protein_coding	ENSMUST00000212864
ENSMUSG00000040283	ENSMUSG00000040283	Btnl9	11:49165584-49187159	2.03179	1.99914	2.06882	4.08001	3.20441	3.2913	2.03325	3.52524	1.7338	protein_coding	ENSMUST00000046522,ENSMUST00000128462,ENSMUST00000131363,ENSMUST00000066531,ENSMUST00000153999
ENSMUSG00000039801	ENSMUSG00000039801	2410089E03Rik	15:8169105-8271158	0.536643	0.425097	0.359295	0.796534	0.898809	0.594055	0.440345	0.763133	1.73303	protein_coding	ENSMUST00000154291,ENSMUST00000128772,ENSMUST00000110617,ENSMUST00000130748,ENSMUST00000150869
ENSMUSG00000027875	ENSMUSG00000027875	Hmgcs2	3:98280434-98310738	949.651	847.73	995.765	1839.4	1403.1	1595.83	931.049	1612.78	1.73222	protein_coding	ENSMUST00000120541,ENSMUST00000090746
ENSMUSG00000018395	ENSMUSG00000018395	Kif3a	11:53567378-53601967	0.966607	0.870474	0.804683	1.32177	1.85729	1.39413	0.880588	1.5244	1.73111	protein_coding	ENSMUST00000132653,ENSMUST00000120613,ENSMUST00000057330,ENSMUST00000132496,ENSMUST00000130037,ENSMUST00000140359,ENSMUST00000118353,ENSMUST00000173744
ENSMUSG00000028909	ENSMUSG00000028909	Ptpru	4:131768456-131838288	0.0336798	0.300657	0.123521	0.395807	0.217059	0.179728	0.152619	0.264198	1.73109	protein_coding	ENSMUST00000097860,ENSMUST00000123878,ENSMUST00000154224,ENSMUST00000030741,ENSMUST00000105987,ENSMUST00000127633,ENSMUST00000144136,ENSMUST00000139641
ENSMUSG00000037907	ENSMUSG00000037907	Ankrd13b	11:77470484-77489678	1.4473	1.10275	0.796461	2.13284	2.02012	1.63447	1.1155	1.92914	1.72939	protein_coding	ENSMUST00000143872,ENSMUST00000127291,ENSMUST00000135227,ENSMUST00000037593,ENSMUST00000092892,ENSMUST00000145934
ENSMUSG00000020766	ENSMUSG00000020766	Galk1	11:116008456-116012719	28.1408	32.5078	31.4542	54.253	51.916	52.8959	30.7009	53.0216	1.72704	protein_coding	ENSMUST00000021114
ENSMUSG00000074768	ENSMUSG00000074768	Bhmt	13:93616890-93637961	139.262	270.644	314.505	221.527	628.132	400.407	241.47	416.689	1.72563	protein_coding	ENSMUST00000099309,ENSMUST00000124193
ENSMUSG00000045287	ENSMUSG00000045287	Rtn4rl1	11:75193782-75267769	2.91376	1.86558	2.0079	3.37502	4.37571	3.95381	2.26241	3.90151	1.72449	protein_coding	ENSMUST00000102514
ENSMUSG00000008307	ENSMUSG00000008307	1700109H08Rik	5:3571565-3584356	0.268408	0.229486	0.387217	0.571776	0.15605	0.796304	0.295037	0.508043	1.72196	protein_coding	ENSMUST00000147801,ENSMUST00000156973,ENSMUST00000125740,ENSMUST00000008451,ENSMUST00000198134
ENSMUSG00000040596	ENSMUSG00000040596	Pogk	1:166384621-166409863	1.58113	1.39841	1.35925	2.53799	2.20939	2.72114	1.44626	2.48951	1.72134	protein_coding	ENSMUST00000148243,ENSMUST00000169324,ENSMUST00000128861,ENSMUST00000131487,ENSMUST00000127596,ENSMUST00000135673
ENSMUSG00000061411	ENSMUSG00000061411	Nol4l	2:153407461-153529971	0.249331	0.339792	0.18543	0.540203	0.416169	0.375177	0.258184	0.44385	1.71912	protein_coding	ENSMUST00000035346,ENSMUST00000137553,ENSMUST00000109784,ENSMUST00000132770,ENSMUST00000129385,ENSMUST00000156786
ENSMUSG00000031860	ENSMUSG00000031860	Pbx4	8:69832490-69872292	1.10496	0.540892	0.24454	1.00793	1.34739	0.894345	0.630131	1.08322	1.71904	protein_coding	ENSMUST00000131637,ENSMUST00000156251,ENSMUST00000132259,ENSMUST00000081503,ENSMUST00000151975,ENSMUST00000135952,ENSMUST00000132899,ENSMUST00000156319,ENSMUST00000134777
ENSMUSG00000035413	ENSMUSG00000035413	Tmem98	11:80810174-80822033	8.31788	9.05088	10.6135	15.7908	19.6169	12.6893	9.32742	16.0323	1.71884	protein_coding	ENSMUST00000040865
ENSMUSG00000033685	ENSMUSG00000033685	Ucp2	7:100493336-100502020	38.4864	38.0924	26.9427	64.5987	56.0188	57.3131	34.5072	59.3102	1.71878	protein_coding	ENSMUST00000126534,ENSMUST00000153287,ENSMUST00000129324,ENSMUST00000133498,ENSMUST00000138673,ENSMUST00000126381,ENSMUST00000149808,ENSMUST00000207748,ENSMUST00000133044,ENSMUST00000151221,ENSMUST00000207890
ENSMUSG00000025735	ENSMUSG00000025735	Rhbdl1	17:25834464-25837295	0.971992	0.357831	0.590729	1.33855	0.996782	0.963635	0.640184	1.09966	1.71772	protein_coding	ENSMUST00000183929,ENSMUST00000184865,ENSMUST00000026831
ENSMUSG00000038372	ENSMUSG00000038372	Gmds	13:31819578-32338712	2.45895	3.31014	1.86105	3.82563	4.63827	4.63242	2.54338	4.36544	1.71639	protein_coding	ENSMUST00000041859,ENSMUST00000179717,ENSMUST00000178313,ENSMUST00000178294
ENSMUSG00000038180	ENSMUSG00000038180	Spag4	2:156065174-156070617	0.626688	1.10082	1.23321	2.27287	0.71758	2.0863	0.986906	1.69225	1.7147	protein_coding	ENSMUST00000136765,ENSMUST00000137966,ENSMUST00000125996,ENSMUST00000138178,ENSMUST00000149139,ENSMUST00000133511,ENSMUST00000131144,ENSMUST00000038860
ENSMUSG00000023019	ENSMUSG00000023019	Gpd1	15:99717514-99725005	151.804	121.033	140.473	239.372	246.504	222.786	137.77	236.221	1.7146	protein_coding	ENSMUST00000162194,ENSMUST00000161768,ENSMUST00000023760
ENSMUSG00000041431	ENSMUSG00000041431	Ccnb1	13:100778649-100786570	0.199699	0.127419	0.0818336	0.306123	0.317394	0.0771951	0.136317	0.233571	1.71344	protein_coding	ENSMUST00000072119,ENSMUST00000091295,ENSMUST00000174038,ENSMUST00000134080,ENSMUST00000142056,ENSMUST00000128279,ENSMUST00000147790
ENSMUSG00000070810	ENSMUSG00000070810	Sult2a6	7:14222402-14254870	0	0.198176	0.139578	0.217091	0.213769	0.147307	0.112585	0.192722	1.7118	protein_coding	ENSMUST00000076576,ENSMUST00000184731
ENSMUSG00000039976	ENSMUSG00000039976	Tbc1d16	11:119143044-119228499	4.60196	3.90984	3.696	7.37893	7.36443	6.14977	4.06927	6.96438	1.71146	protein_coding	ENSMUST00000125856,ENSMUST00000207655,ENSMUST00000036113
ENSMUSG00000028088	ENSMUSG00000028088	Fmo5	3:97628803-97655282	135.355	183.81	197.125	324.233	268.451	289.658	172.097	294.114	1.709	protein_coding	ENSMUST00000107049,ENSMUST00000140283,ENSMUST00000107050,ENSMUST00000133017,ENSMUST00000029729
ENSMUSG00000024544	ENSMUSG00000024544	Ldlrad4	18:67933256-68255549	1.4029	1.78716	1.44155	2.66899	2.61564	2.62717	1.54387	2.63727	1.70822	protein_coding	ENSMUST00000063775
ENSMUSG00000016283	ENSMUSG00000016283	H2-M2	17:37480850-37483552	0.111781	0.02725	0.0250374	0.185834	0.0397211	0.054613	0.0546895	0.0933894	1.70763	protein_coding	ENSMUST00000171139,ENSMUST00000016427
ENSMUSG00000036957	ENSMUSG00000036957	Lrfn3	7:30355488-30362772	2.50864	1.56003	1.58644	2.97811	3.46305	3.21404	1.88504	3.2184	1.70734	protein_coding	ENSMUST00000046351
ENSMUSG00000033377	ENSMUSG00000033377	Palmd	3:116918257-116968987	16.3991	16.3028	13.3274	25.1458	26.4871	26.8647	15.3431	26.1659	1.70538	protein_coding	ENSMUST00000119557,ENSMUST00000197659,ENSMUST00000143611,ENSMUST00000040097
ENSMUSG00000038740	ENSMUSG00000038740	Mvb12b	2:33729952-33887946	0.726648	0.855933	0.335685	1.2241	1.14791	0.893669	0.639422	1.08856	1.70241	protein_coding	ENSMUST00000146892,ENSMUST00000195203,ENSMUST00000148660,ENSMUST00000192765,ENSMUST00000041555
ENSMUSG00000038390	ENSMUSG00000038390	Gpr162	6:124858443-124863983	0.114622	0.0712471	0.0915334	0.214008	0.0905271	0.167659	0.0924675	0.157398	1.7022	protein_coding	ENSMUST00000046893,ENSMUST00000204667,ENSMUST00000204253,ENSMUST00000204161
ENSMUSG00000019796	ENSMUSG00000019796	Lrp11	10:7589799-7625483	0.489523	0.656278	0.475119	0.927792	0.967644	0.859988	0.540307	0.918475	1.69991	protein_coding	ENSMUST00000130590,ENSMUST00000134346,ENSMUST00000124961,ENSMUST00000019931,ENSMUST00000135907
ENSMUSG00000038526	ENSMUSG00000038526	Car14	3:95897767-95904691	18.3456	21.0625	26.6691	37.6216	41.8972	32.7545	22.0257	37.4244	1.69912	protein_coding	ENSMUST00000147962,ENSMUST00000036181,ENSMUST00000126722,ENSMUST00000149202
ENSMUSG00000025823	ENSMUSG00000025823	Pdia4	6:47796140-47813430	91.9353	55.1387	58.8604	87.6972	131.777	130.425	68.6448	116.633	1.69908	protein_coding	ENSMUST00000077290,ENSMUST00000204029
ENSMUSG00000040265	ENSMUSG00000040265	Dnm3	1:161982452-162478034	0.577939	0.298277	0.380259	0.540382	1.14891	0.441861	0.418825	0.710384	1.69614	protein_coding	ENSMUST00000161539,ENSMUST00000195768,ENSMUST00000159763,ENSMUST00000160665,ENSMUST00000195403,ENSMUST00000070330,ENSMUST00000086074,ENSMUST00000193110,ENSMUST00000161894,ENSMUST00000162330,ENSMUST00000160173,ENSMUST00000161155
ENSMUSG00000022550	ENSMUSG00000022550	Adck5	15:76576357-76595816	12.7797	8.28362	6.67756	15.1616	15.2494	16.632	9.24696	15.681	1.6958	protein_coding	ENSMUST00000160784,ENSMUST00000160094,ENSMUST00000159949,ENSMUST00000162503,ENSMUST00000159049,ENSMUST00000162254,ENSMUST00000161783,ENSMUST00000161311,ENSMUST00000162139,ENSMUST00000160410,ENSMUST00000159005,ENSMUST00000160296,ENSMUST00000161612,ENSMUST00000161732
ENSMUSG00000075702	ENSMUSG00000075702	Selm	11:3514683-3517351	3.64092	7.6793	2.87063	7.17146	13.5801	3.28851	4.73028	8.01336	1.69405	protein_coding	ENSMUST00000094469,ENSMUST00000131865,ENSMUST00000123677
ENSMUSG00000018238	ENSMUSG00000018238	Gdf9	11:53431022-53437904	0.139114	0.163497	0.151298	0.113659	0.655234	0	0.151303	0.256298	1.69394	protein_coding	ENSMUST00000156037,ENSMUST00000145369,ENSMUST00000018382
ENSMUSG00000040583	ENSMUSG00000040583	Cyp2b13	7:26061496-26096197	102.278	142.003	163.237	254.163	207.876	228.062	135.839	230.034	1.69342	protein_coding	ENSMUST00000005669
ENSMUSG00000059713	ENSMUSG00000059713	Rcan3	4:135412307-135433853	0.583094	0.640237	0.52424	1.02912	0.85639	1.07121	0.582524	0.985573	1.6919	protein_coding	ENSMUST00000030606,ENSMUST00000156635,ENSMUST00000132654
ENSMUSG00000032489	ENSMUSG00000032489	Kif9	9:110476957-110525179	0.212023	0.208773	0.166591	0.362213	0.523036	0.108477	0.195796	0.331242	1.69177	protein_coding	ENSMUST00000061155,ENSMUST00000198858,ENSMUST00000084952,ENSMUST00000197248,ENSMUST00000198043
ENSMUSG00000040663	ENSMUSG00000040663	Clcf1	19:4214237-4223490	0.452873	0.371457	0.226344	0.549608	0.749533	0.477825	0.350225	0.592322	1.69126	protein_coding	ENSMUST00000138090,ENSMUST00000046506,ENSMUST00000132305,ENSMUST00000126457
ENSMUSG00000026611	ENSMUSG00000026611	Spata17	1:187044647-187215465	0.18542	0.149069	0.200371	0.463111	0.116568	0.324437	0.178287	0.301372	1.69038	protein_coding	ENSMUST00000183656,ENSMUST00000110945,ENSMUST00000027908,ENSMUST00000184543,ENSMUST00000183931,ENSMUST00000183819,ENSMUST00000183996,ENSMUST00000183469
ENSMUSG00000000305	ENSMUSG00000000305	Cdh4	2:179442430-179899373	0.12706	0.157469	0.129108	0.391652	0.175059	0.132464	0.137879	0.233058	1.69031	protein_coding	ENSMUST00000129659,ENSMUST00000136411,ENSMUST00000124708,ENSMUST00000108911,ENSMUST00000000314,ENSMUST00000098996
ENSMUSG00000038524	ENSMUSG00000038524	Fchsd1	18:37957430-37969774	0.355742	0.423541	0.343129	0.635558	0.609633	0.650584	0.374137	0.631925	1.68902	protein_coding	ENSMUST00000166727,ENSMUST00000043437,ENSMUST00000168816,ENSMUST00000164222,ENSMUST00000168136,ENSMUST00000171253,ENSMUST00000165643,ENSMUST00000166148,ENSMUST00000163131,ENSMUST00000166973
ENSMUSG00000020834	ENSMUSG00000020834	Dhrs13	11:78032279-78037866	2.59513	1.69894	1.74463	3.34353	2.66619	4.18941	2.0129	3.39971	1.68896	protein_coding	ENSMUST00000144028,ENSMUST00000021187,ENSMUST00000122342,ENSMUST00000092881
ENSMUSG00000021493	ENSMUSG00000021493	Pdlim7	13:55495794-55513676	3.45351	3.04423	2.88582	5.81905	5.33878	4.68206	3.12785	5.27996	1.68805	protein_coding	ENSMUST00000046246,ENSMUST00000131306,ENSMUST00000069968,ENSMUST00000136583,ENSMUST00000153426,ENSMUST00000155098,ENSMUST00000144288,ENSMUST00000153230,ENSMUST00000128910,ENSMUST00000128911,ENSMUST00000069929
ENSMUSG00000016487	ENSMUSG00000016487	Ppfibp1	6:146888486-147032025	6.20154	8.14569	7.95019	13.825	15.0483	8.739	7.43247	12.5374	1.68685	protein_coding	ENSMUST00000136837,ENSMUST00000149203,ENSMUST00000203730,ENSMUST00000155415,ENSMUST00000126774,ENSMUST00000154221,ENSMUST00000111623,ENSMUST00000016631,ENSMUST00000123902,ENSMUST00000204028,ENSMUST00000204660,ENSMUST00000133825
ENSMUSG00000027799	ENSMUSG00000027799	Nbea	3:55625194-56183701	0.215547	0.214754	0.244673	0.338038	0.494172	0.306302	0.224991	0.379504	1.68675	protein_coding	ENSMUST00000196612,ENSMUST00000197395,ENSMUST00000029374,ENSMUST00000199803,ENSMUST00000198315,ENSMUST00000196577,ENSMUST00000199126,ENSMUST00000200526,ENSMUST00000198259,ENSMUST00000199535
ENSMUSG00000001891	ENSMUSG00000001891	Ugp2	11:21321137-21371201	190.844	218.76	284.473	397.24	377.516	395.279	231.359	390.012	1.68574	protein_coding	ENSMUST00000102875,ENSMUST00000060895,ENSMUST00000133343,ENSMUST00000143890
ENSMUSG00000040828	ENSMUSG00000040828	Catsperd	17:56628142-56664456	0.447836	0.325941	0.302579	0.571282	0.43693	0.806041	0.358785	0.604751	1.68555	protein_coding	ENSMUST00000112979
ENSMUSG00000025227	ENSMUSG00000025227	Mfsd13a	19:46341120-46375252	2.58043	2.29935	2.74975	3.74815	4.57829	4.52605	2.54318	4.28416	1.68457	protein_coding	ENSMUST00000128455,ENSMUST00000137143,ENSMUST00000128041,ENSMUST00000142994,ENSMUST00000086969
ENSMUSG00000051220	ENSMUSG00000051220	Ercc6l	X:102141715-102157091	0.0989345	0.0821911	0.0511291	0.219122	0.0920885	0.0800196	0.0774182	0.13041	1.68449	protein_coding	ENSMUST00000056904
ENSMUSG00000016256	ENSMUSG00000016256	Ctsz	2:174427492-174439039	120.099	110.276	113.132	197.061	177.331	204.087	114.502	192.826	1.68404	protein_coding	ENSMUST00000016400
ENSMUSG00000078607	ENSMUSG00000078607	1810010H24Rik	11:107025680-107030443	1.10369	2.02028	2.52587	3.1743	2.17495	4.16515	1.88328	3.17147	1.68401	protein_coding	ENSMUST00000106767,ENSMUST00000140447
ENSMUSG00000025213	ENSMUSG00000025213	Kazald1	19:45075240-45079289	0.760495	0.682055	0.622567	1.14522	1.26908	1.06245	0.688372	1.15892	1.68356	protein_coding	ENSMUST00000111948,ENSMUST00000026234
ENSMUSG00000009876	ENSMUSG00000009876	Cox4i2	2:152754172-152765037	0.0763418	0.0649402	0.0534125	0.15599	0	0.17165	0.0648982	0.109213	1.68284	protein_coding	ENSMUST00000109821,ENSMUST00000010020
ENSMUSG00000049130	ENSMUSG00000049130	C5ar1	7:16246742-16259540	0.805973	0.453141	0.723317	1.06139	1.02842	1.2414	0.66081	1.1104	1.68037	protein_coding	ENSMUST00000050770,ENSMUST00000168818,ENSMUST00000209442
ENSMUSG00000037379	ENSMUSG00000037379	Spon2	5:33198183-33218455	4.8945	3.64949	2.32772	4.26835	9.63328	4.35792	3.6239	6.08652	1.67955	protein_coding	ENSMUST00000201175,ENSMUST00000201475,ENSMUST00000200884,ENSMUST00000046186,ENSMUST00000201199
ENSMUSG00000027469	ENSMUSG00000027469	Tpx2	2:152847963-152895321	0.11142	0.186334	0.149672	0.494204	0.161379	0.0958593	0.149142	0.250481	1.67948	protein_coding	ENSMUST00000136407,ENSMUST00000143740,ENSMUST00000178997,ENSMUST00000109816,ENSMUST00000028969,ENSMUST00000144848,ENSMUST00000164120
ENSMUSG00000021228	ENSMUSG00000021228	Acot3	12:84052143-84059565	53.4133	58.4899	99.4091	147.533	82.0043	125.235	70.4374	118.257	1.6789	protein_coding	ENSMUST00000120927,ENSMUST00000021653
ENSMUSG00000025586	ENSMUSG00000025586	Cpeb1	7:81347025-81455465	2.0236	2.99159	2.88901	4.53379	3.74941	4.97697	2.63473	4.42006	1.67761	protein_coding	ENSMUST00000135177,ENSMUST00000098331,ENSMUST00000136689,ENSMUST00000151661,ENSMUST00000152319,ENSMUST00000130310,ENSMUST00000153419,ENSMUST00000178892,ENSMUST00000124937
ENSMUSG00000061718	ENSMUSG00000061718	Ppp1r1b	11:98348403-98357796	1.52643	2.07498	1.38919	2.96973	3.26073	2.14081	1.66353	2.79042	1.67741	protein_coding	ENSMUST00000150762,ENSMUST00000133700,ENSMUST00000147415,ENSMUST00000078694,ENSMUST00000152525,ENSMUST00000132443,ENSMUST00000137634
ENSMUSG00000030824	ENSMUSG00000030824	Nucb1	7:45490457-45510406	69.5445	58.368	58.1836	104.06	107.072	100.717	62.032	103.95	1.67574	protein_coding	ENSMUST00000211682,ENSMUST00000210675,ENSMUST00000211765,ENSMUST00000210449,ENSMUST00000210208,ENSMUST00000033096,ENSMUST00000211343,ENSMUST00000209509,ENSMUST00000210394,ENSMUST00000209436
ENSMUSG00000027175	ENSMUSG00000027175	Tcp11l1	2:104657287-104712169	1.8031	2.2926	1.97113	2.16692	4.74479	3.25455	2.02228	3.38875	1.67571	protein_coding	ENSMUST00000129792,ENSMUST00000028597,ENSMUST00000126310,ENSMUST00000111118,ENSMUST00000129571,ENSMUST00000137428,ENSMUST00000132600
ENSMUSG00000051790	ENSMUSG00000051790	Nlgn2	11:69823121-69837784	0.898189	0.784582	0.39933	0.9175	1.24284	1.32782	0.694034	1.16272	1.67531	protein_coding	ENSMUST00000139893,ENSMUST00000140477,ENSMUST00000056484,ENSMUST00000108634
ENSMUSG00000095990	ENSMUSG00000095990	Zfp97	17:17121414-17146831	0.799998	0.304488	0.559808	1.17847	0.932291	0.677324	0.554765	0.929362	1.67524	protein_coding	ENSMUST00000147630
ENSMUSG00000034427	ENSMUSG00000034427	Myo15b	11:115858405-115892603	0.155209	0.0616971	0.195067	0.491525	0.136326	0.0622812	0.137324	0.230044	1.67519	protein_coding	ENSMUST00000151507,ENSMUST00000144032,ENSMUST00000167507,ENSMUST00000093911,ENSMUST00000132447,ENSMUST00000040703,ENSMUST00000125835,ENSMUST00000141947
ENSMUSG00000044339	ENSMUSG00000044339	Alkbh2	5:114123925-114128218	4.05899	2.37725	2.69581	5.25666	4.94254	5.06498	3.04402	5.08806	1.6715	protein_coding	ENSMUST00000053657,ENSMUST00000149418,ENSMUST00000112279
ENSMUSG00000067929	ENSMUSG00000067929	Gm10226	17:21691859-21692114	1.42644	2.88321	0.955496	2.10273	2.92538	3.76947	1.75505	2.93253	1.67091	protein_coding	ENSMUST00000072133
ENSMUSG00000024143	ENSMUSG00000024143	Rhoq	17:86963081-87000069	2.42878	2.44747	2.62525	4.18003	4.21364	4.13463	2.5005	4.1761	1.67011	protein_coding	ENSMUST00000024956,ENSMUST00000139344
ENSMUSG00000038900	ENSMUSG00000038900	Rpl12	2:32961558-32965345	95.2158	102.853	86.4836	122.906	197.557	154.598	94.8508	158.354	1.6695	protein_coding	ENSMUST00000125415,ENSMUST00000102811,ENSMUST00000126610,ENSMUST00000154340,ENSMUST00000133842,ENSMUST00000144644,ENSMUST00000134912
ENSMUSG00000029311	ENSMUSG00000029311	Hsd17b11	5:103989761-104021919	105.866	93.4075	112.903	191.477	152.971	176.519	104.059	173.656	1.66882	protein_coding	ENSMUST00000031251,ENSMUST00000119025
ENSMUSG00000021557	ENSMUSG00000021557	Agtpbp1	13:59449536-59585227	2.75318	1.92576	2.82367	4.01787	4.44785	4.03836	2.50087	4.16803	1.66663	protein_coding	ENSMUST00000170520,ENSMUST00000165477,ENSMUST00000163149,ENSMUST00000171606,ENSMUST00000168821,ENSMUST00000170378,ENSMUST00000167096,ENSMUST00000167593,ENSMUST00000165370,ENSMUST00000169745,ENSMUST00000163284,ENSMUST00000166585,ENSMUST00000165851,ENSMUST00000164215,ENSMUST00000168141,ENSMUST00000151827,ENSMUST00000109830,ENSMUST00000169434,ENSMUST00000022040,ENSMUST00000166276,ENSMUST00000170555,…
ENSMUSG00000024661	ENSMUSG00000024661	Fth1	19:9982702-9985092	1585.81	1623.69	1917.15	2664.25	3272.36	2604.23	1708.88	2846.95	1.66597	protein_coding	ENSMUST00000025563
ENSMUSG00000033161	ENSMUSG00000033161	Atp1a1	3:101576218-101604684	89.6663	91.2115	95.4895	169.984	132.331	157.621	92.1224	153.312	1.66422	protein_coding	ENSMUST00000130649,ENSMUST00000136340,ENSMUST00000036493
ENSMUSG00000057913	ENSMUSG00000057913	Gm10032	14:66784528-66793758	0.030412	0.0508082	0.101833	0.214307	0	0.0903008	0.0610177	0.101536	1.66404	protein_coding	ENSMUST00000071522
ENSMUSG00000047037	ENSMUSG00000047037	Nipa1	7:55977566-56019954	1.01097	0.830028	0.851176	1.42176	1.85717	1.1998	0.897391	1.49291	1.66361	protein_coding	ENSMUST00000052204
ENSMUSG00000031906	ENSMUSG00000031906	Smpd3	8:106252547-106337988	0.185086	0.431411	0.391916	0.458378	0.678631	0.540294	0.336138	0.559101	1.66331	protein_coding	ENSMUST00000067512,ENSMUST00000212896
ENSMUSG00000025130	ENSMUSG00000025130	P4hb	11:120560297-120573253	506.876	471.56	517.104	804.49	819.885	863.073	498.513	829.149	1.66324	protein_coding	ENSMUST00000166620,ENSMUST00000026122,ENSMUST00000168360
ENSMUSG00000025265	ENSMUSG00000025265	Fgd1	X:151046149-151089521	0.524629	0.468249	0.284041	0.78631	0.812915	0.52425	0.42564	0.707825	1.66297	protein_coding	ENSMUST00000026296,ENSMUST00000124882,ENSMUST00000112685,ENSMUST00000125620
ENSMUSG00000023913	ENSMUSG00000023913	Pla2g7	17:43568097-43612201	1.96226	2.59005	1.94857	4.78843	2.30306	3.71877	2.16696	3.60342	1.66289	protein_coding	ENSMUST00000024706,ENSMUST00000167418,ENSMUST00000169694,ENSMUST00000163489,ENSMUST00000167214,ENSMUST00000165706
ENSMUSG00000016386	ENSMUSG00000016386	Mpped2	2:106693268-106868356	0.20022	0.334926	0.569832	0.683528	0.254276	0.899482	0.368326	0.612429	1.66274	protein_coding	ENSMUST00000124461,ENSMUST00000144155,ENSMUST00000016530,ENSMUST00000111063,ENSMUST00000125023,ENSMUST00000133401
ENSMUSG00000024795	ENSMUSG00000024795	Kif20b	19:34922357-34975731	0.164069	0.135664	0.0698156	0.265401	0.179112	0.169845	0.123183	0.204786	1.66246	protein_coding	ENSMUST00000087341
ENSMUSG00000021838	ENSMUSG00000021838	Samd4	14:46882853-47105817	0.832665	0.704786	0.432146	0.889599	1.03458	1.34927	0.656532	1.09115	1.66199	protein_coding	ENSMUST00000141767,ENSMUST00000125688,ENSMUST00000137543,ENSMUST00000140571,ENSMUST00000022386,ENSMUST00000125113,ENSMUST00000130046,ENSMUST00000100672
ENSMUSG00000040498	ENSMUSG00000040498	Igsf23	7:19937304-19950756	0.618663	0.362535	0.437039	0.893278	0.610161	0.852275	0.472746	0.785238	1.66102	protein_coding	ENSMUST00000208210,ENSMUST00000208974,ENSMUST00000043440,ENSMUST00000207513
ENSMUSG00000039745	ENSMUSG00000039745	Htatip2	7:49759114-49773975	22.0708	20.2673	24.1698	31.9191	39.1734	39.2252	22.1693	36.7726	1.65872	protein_coding	ENSMUST00000207895,ENSMUST00000208048,ENSMUST00000085272
ENSMUSG00000023828	ENSMUSG00000023828	Slc22a3	17:12419971-12507704	0.933016	1.09623	1.33904	1.67395	1.63783	2.27409	1.12276	1.86196	1.65837	protein_coding	ENSMUST00000024595
ENSMUSG00000062624	ENSMUSG00000062624	Cyp2c67	19:39608841-39649051	92.2737	76.2882	74.7795	116.701	146.576	140.24	81.1138	134.506	1.65823	protein_coding	ENSMUST00000067328
ENSMUSG00000062825	ENSMUSG00000062825	Actg1	11:120345689-120348542	34.0545	33.5899	36.2909	44.7516	59.0425	68.4892	34.6451	57.4278	1.6576	protein_coding	ENSMUST00000106215,ENSMUST00000071555,ENSMUST00000141406,ENSMUST00000089616,ENSMUST00000131103,ENSMUST00000128055,ENSMUST00000062147,ENSMUST00000156343,ENSMUST00000144868
ENSMUSG00000089762	ENSMUSG00000089762	Ier5l	2:30471536-30474219	0.237168	0.204582	0.0943507	0.254444	0.345525	0.288004	0.1787	0.295991	1.65635	protein_coding	ENSMUST00000065134
ENSMUSG00000030237	ENSMUSG00000030237	Slco1a4	6:141805439-141856199	52.0036	53.2072	59.8808	73.4478	120.861	79.1347	55.0305	91.1478	1.65631	protein_coding	ENSMUST00000204676,ENSMUST00000165990,ENSMUST00000163678,ENSMUST00000032364
ENSMUSG00000037499	ENSMUSG00000037499	Nenf	1:191306788-191318194	8.68868	11.4169	8.38164	14.0668	14.9638	18.1009	9.49574	15.7105	1.65448	protein_coding	ENSMUST00000046770
ENSMUSG00000001211	ENSMUSG00000001211	Agpat3	10:78269177-78352489	80.3304	79.6767	89.6426	139.833	144.572	128.519	83.2166	137.641	1.65401	protein_coding	ENSMUST00000105390,ENSMUST00000146899,ENSMUST00000150828,ENSMUST00000166360,ENSMUST00000001240,ENSMUST00000138035,ENSMUST00000105388,ENSMUST00000105389,ENSMUST00000139282,ENSMUST00000146296,ENSMUST00000105387
ENSMUSG00000068101	ENSMUSG00000068101	Cenpm	15:82233778-82244747	1.74243	2.15573	1.91274	1.14854	5.74653	2.71613	1.93697	3.20373	1.654	protein_coding	ENSMUST00000089157,ENSMUST00000089155
ENSMUSG00000032437	ENSMUSG00000032437	Stt3b	9:115242606-115310421	26.5765	21.8382	24.3331	35.6605	41.2698	43.3739	24.2493	40.1014	1.65372	protein_coding	ENSMUST00000035010
ENSMUSG00000003849	ENSMUSG00000003849	Nqo1	8:107388224-107403206	7.06069	7.32345	9.98197	11.5004	12.8134	15.9682	8.12204	13.4273	1.6532	protein_coding	ENSMUST00000003947
ENSMUSG00000020085	ENSMUSG00000020085	Aifm2	10:61715262-61739260	9.0684	9.77	11.1996	19.3507	15.152	15.1504	10.0127	16.551	1.65301	protein_coding	ENSMUST00000067857,ENSMUST00000131361,ENSMUST00000105455,ENSMUST00000099706,ENSMUST00000080099,ENSMUST00000140664,ENSMUST00000129809
ENSMUSG00000020186	ENSMUSG00000020186	Csrp2	10:110920176-110939599	24.7276	23.0133	21.4952	35.5212	43.9482	34.9578	23.0787	38.1424	1.65271	protein_coding	ENSMUST00000020403
ENSMUSG00000022206	ENSMUSG00000022206	Npr3	15:11839895-11905674	0.494554	0.495219	0.357677	0.624605	0.753643	0.848611	0.44915	0.742286	1.65265	protein_coding	ENSMUST00000066529
ENSMUSG00000028965	ENSMUSG00000028965	Tnfrsf9	4:150914561-150946102	0.0290143	0.0482296	0.0193746	0.0949376	0	0.0646921	0.0322062	0.0532099	1.65216	protein_coding	ENSMUST00000116257,ENSMUST00000135169,ENSMUST00000060901,ENSMUST00000139826,ENSMUST00000146133,ENSMUST00000126707,ENSMUST00000030808,ENSMUST00000105671,ENSMUST00000105672
ENSMUSG00000048696	ENSMUSG00000048696	Mex3d	10:80380354-80387659	0.721904	0.442423	0.520301	1.20427	0.577313	1.00151	0.561543	0.927698	1.65205	protein_coding	ENSMUST00000123141,ENSMUST00000062946,ENSMUST00000105350
ENSMUSG00000054641	ENSMUSG00000054641	Mmrn1	6:60924975-60989378	0.104493	0.00967983	0.00772461	0.184492	0	0.0168384	0.0406325	0.0671101	1.65164	protein_coding	ENSMUST00000129603,ENSMUST00000204333,ENSMUST00000145763
ENSMUSG00000059327	ENSMUSG00000059327	Eda	X:99975605-100400762	0.329918	0.38453	0.302147	0.647723	0.510274	0.520919	0.338865	0.559639	1.65151	protein_coding	ENSMUST00000123547,ENSMUST00000113778,ENSMUST00000113779,ENSMUST00000113783,ENSMUST00000145063,ENSMUST00000113781,ENSMUST00000113780,ENSMUST00000113776,ENSMUST00000113777,ENSMUST00000113775,ENSMUST00000071453,ENSMUST00000134582
ENSMUSG00000074867	ENSMUSG00000074867	Zfp808	13:62129915-62173419	0.0247318	0.186014	0.0163633	0.147037	0.103337	0.124591	0.075703	0.124988	1.65103	protein_coding	ENSMUST00000099449
ENSMUSG00000040713	ENSMUSG00000040713	Creg1	1:165763745-165775308	155.679	153.795	218.646	233.077	323.96	314.865	176.04	290.634	1.65095	protein_coding	ENSMUST00000140769,ENSMUST00000111432,ENSMUST00000040298
ENSMUSG00000070806	ENSMUSG00000070806	Zmynd12	4:119422813-119467444	0.0372865	0.0633933	0.0515763	0.114417	0.0803158	0.0566229	0.050752	0.0837852	1.65087	protein_coding	ENSMUST00000134147,ENSMUST00000094819,ENSMUST00000129150
ENSMUSG00000050052	ENSMUSG00000050052	Tdrp	8:13952007-13975032	5.51019	4.94084	5.00174	9.85536	7.57028	8.07445	5.15092	8.50003	1.6502	protein_coding	ENSMUST00000194703,ENSMUST00000062613,ENSMUST00000193921,ENSMUST00000119182,ENSMUST00000145695,ENSMUST00000210414
ENSMUSG00000036304	ENSMUSG00000036304	Zdhhc23	16:43969077-43979093	0.17885	0.0676688	0.0553155	0.130401	0.0964577	0.270797	0.100611	0.165885	1.64877	protein_coding	ENSMUST00000036321,ENSMUST00000165648
ENSMUSG00000025512	ENSMUSG00000025512	Chid1	7:141493135-141539857	14.0829	11.0893	10.7376	16.0117	22.9463	20.2115	11.9699	19.7232	1.64773	protein_coding	ENSMUST00000133359,ENSMUST00000155305,ENSMUST00000064642,ENSMUST00000166082,ENSMUST00000209452,ENSMUST00000153191,ENSMUST00000147610,ENSMUST00000118694,ENSMUST00000143561,ENSMUST00000026586
ENSMUSG00000026864	ENSMUSG00000026864	Hspa5	2:34771969-34777547	389.857	220.146	238.27	290.84	547.831	557.53	282.758	465.4	1.64593	protein_coding	ENSMUST00000129333,ENSMUST00000155595,ENSMUST00000028222,ENSMUST00000100171,ENSMUST00000145466,ENSMUST00000137145
ENSMUSG00000021895	ENSMUSG00000021895	Arhgef3	14:27238038-27403904	8.64745	7.80009	6.85195	13.9889	10.7833	13.5554	7.7665	12.7759	1.645	protein_coding	ENSMUST00000049206
ENSMUSG00000039496	ENSMUSG00000039496	Cdnf	2:3513029-3526376	0.159428	0.103881	0.197998	0.177623	0.169264	0.410597	0.153769	0.252495	1.64204	protein_coding	ENSMUST00000132566,ENSMUST00000140610,ENSMUST00000036350
ENSMUSG00000040616	ENSMUSG00000040616	Tmem51	4:142030991-142084304	4.05982	3.76225	3.67083	6.06995	7.60755	5.19299	3.83097	6.29016	1.64193	protein_coding	ENSMUST00000036572
ENSMUSG00000017734	ENSMUSG00000017734	Dbndd2	2:164486105-164493319	3.89846	4.73095	4.23298	5.89546	8.48054	6.72773	4.28746	7.03458	1.64073	protein_coding	ENSMUST00000143690,ENSMUST00000109350,ENSMUST00000109349,ENSMUST00000017878,ENSMUST00000069385,ENSMUST00000149287
ENSMUSG00000052949	ENSMUSG00000052949	Rnf157	11:116336352-116413032	0.621035	0.51337	0.339637	0.495358	0.950572	0.972358	0.491347	0.806096	1.64058	protein_coding	ENSMUST00000100202,ENSMUST00000129202,ENSMUST00000106398,ENSMUST00000149682,ENSMUST00000150775,ENSMUST00000137083,ENSMUST00000148763,ENSMUST00000141229,ENSMUST00000142758,ENSMUST00000137264,ENSMUST00000149147
ENSMUSG00000026072	ENSMUSG00000026072	Il1r1	1:40225079-40317257	7.42893	5.78206	4.35173	12.8409	5.44871	10.5149	5.85424	9.6015	1.64009	protein_coding	ENSMUST00000114795,ENSMUST00000195402,ENSMUST00000027241
ENSMUSG00000034765	ENSMUSG00000034765	Dusp5	19:53529108-53542431	0.58088	0.802492	0.488748	0.796296	0.913131	1.35977	0.62404	1.02307	1.63942	protein_coding	ENSMUST00000038287
ENSMUSG00000049892	ENSMUSG00000049892	Rasd1	11:59963180-59964944	0.448392	0.567044	0.62001	1.55224	0.385099	0.743312	0.545149	0.89355	1.63909	protein_coding	ENSMUST00000062405
ENSMUSG00000025257	ENSMUSG00000025257	Ribc1	X:152004581-152016295	0.640915	0.786925	0.517367	0.849919	1.48875	0.849282	0.648402	1.06265	1.63887	protein_coding	ENSMUST00000133517,ENSMUST00000026288
ENSMUSG00000044122	ENSMUSG00000044122	Proca1	11:78193391-78205763	2.14387	1.20583	1.34185	2.35363	2.60802	2.72652	1.56385	2.56272	1.63873	protein_coding	ENSMUST00000078099,ENSMUST00000060539,ENSMUST00000124772,ENSMUST00000108317
ENSMUSG00000044034	ENSMUSG00000044034	Npb	11:120608476-120609093	0	0.645851	0.568283	0.751322	1.05818	0.17867	0.404711	0.662724	1.63752	protein_coding	ENSMUST00000061309,ENSMUST00000106194,ENSMUST00000106195
ENSMUSG00000005677	ENSMUSG00000005677	Nr1i3	1:171213969-171220701	139.513	119.522	115.846	226.545	163.377	223.872	124.96	204.598	1.6373	protein_coding	ENSMUST00000152865,ENSMUST00000111328,ENSMUST00000149404,ENSMUST00000075469,ENSMUST00000005820,ENSMUST00000137298,ENSMUST00000155126,ENSMUST00000133075
ENSMUSG00000040621	ENSMUSG00000040621	Gemin8	X:166170453-166190512	0.521922	0.556543	0.549838	0.859906	0.94061	0.865061	0.542768	0.888526	1.63703	protein_coding	ENSMUST00000166440,ENSMUST00000056410,ENSMUST00000130880,ENSMUST00000096252,ENSMUST00000087169,ENSMUST00000152248
ENSMUSG00000068250	ENSMUSG00000068250	Amn1	6:149157146-149188712	3.52735	5.03045	4.30611	7.09683	7.35329	6.6072	4.28797	7.01911	1.63693	protein_coding	ENSMUST00000203043,ENSMUST00000141346,ENSMUST00000134181,ENSMUST00000156864,ENSMUST00000111535,ENSMUST00000150610,ENSMUST00000204681,ENSMUST00000127743,ENSMUST00000095319,ENSMUST00000149149,ENSMUST00000152062
ENSMUSG00000020571	ENSMUSG00000020571	Pdia6	12:17266544-17284770	154.622	115.31	105.425	188.163	189.703	235.928	125.119	204.598	1.63523	protein_coding	ENSMUST00000057288,ENSMUST00000159434,ENSMUST00000163000,ENSMUST00000161853,ENSMUST00000162936
ENSMUSG00000037594	ENSMUSG00000037594	BC022687	12:112808974-112816245	0.330111	0.184525	0.0975357	0.181691	0.450293	0.368318	0.204057	0.333434	1.63402	protein_coding	ENSMUST00000177808,ENSMUST00000037014
ENSMUSG00000076435	ENSMUSG00000076435	Acsf2	11:94557101-94601871	38.7943	37.2262	39.2625	67.4424	55.9399	64.9237	38.4277	62.7687	1.63342	protein_coding	ENSMUST00000131808,ENSMUST00000144615,ENSMUST00000103164,ENSMUST00000155122
ENSMUSG00000063765	ENSMUSG00000063765	Chadl	15:81678295-81697287	0.252768	0.447171	0.174469	0.269385	0.783045	0.374142	0.291469	0.475524	1.63147	protein_coding	ENSMUST00000173598,ENSMUST00000173898,ENSMUST00000072910
ENSMUSG00000074635	ENSMUSG00000074635	3110070M22Rik	13:119487260-119488383	0.430589	0.184459	0.183453	0.134511	0.669608	0.498536	0.266167	0.434218	1.63138	protein_coding	ENSMUST00000099148
ENSMUSG00000056071	ENSMUSG00000056071	S100a9	3:90692631-90695721	3.14477	5.36244	7.89895	10.1236	9.2598	7.37329	5.46872	8.9189	1.63089	protein_coding	ENSMUST00000069960,ENSMUST00000117167
ENSMUSG00000038594	ENSMUSG00000038594	Cep85l	10:53278080-53379851	2.4999	2.71529	3.08333	4.91906	4.19039	4.4212	2.76617	4.51022	1.63049	protein_coding	ENSMUST00000095691
ENSMUSG00000055560	ENSMUSG00000055560	Zfp459	13:67405721-67421418	0.102522	0.0339687	0.0541174	0.102345	0.0430117	0.165424	0.063536	0.103594	1.63047	protein_coding	ENSMUST00000056470
ENSMUSG00000028238	ENSMUSG00000028238	Atp6v0d2	4:19876840-19922605	2.75975	2.7015	2.81469	2.42458	6.41332	4.65416	2.75865	4.49735	1.63028	protein_coding	ENSMUST00000029900,ENSMUST00000128605
ENSMUSG00000047415	ENSMUSG00000047415	Gpr68	12:100876681-100908198	0.0692053	0.0439151	0.0355982	0.106384	0.056316	0.0795152	0.0495729	0.0807384	1.62868	protein_coding	ENSMUST00000110066,ENSMUST00000110065,ENSMUST00000053668,ENSMUST00000124459,ENSMUST00000128306,ENSMUST00000135684
ENSMUSG00000012187	ENSMUSG00000012187	Mogat1	1:78510990-78538173	0.610808	0.585296	2.7027	2.12735	1.85668	2.36447	1.2996	2.11617	1.62832	protein_coding	ENSMUST00000134947,ENSMUST00000149732,ENSMUST00000152111,ENSMUST00000125458,ENSMUST00000113524,ENSMUST00000012331
ENSMUSG00000033967	ENSMUSG00000033967	Rnf225	7:12927415-12931072	0.226855	0.0952402	0.07748	0.165652	0.158477	0.326463	0.133192	0.216864	1.62821	protein_coding	ENSMUST00000045870
ENSMUSG00000050821	ENSMUSG00000050821	Fam131a	16:20693281-20703048	0.272866	0.333828	0.0630041	0.49536	0.301123	0.293733	0.223233	0.363405	1.62792	protein_coding	ENSMUST00000118919,ENSMUST00000128273,ENSMUST00000149543,ENSMUST00000056518
ENSMUSG00000057176	ENSMUSG00000057176	Ccdc189	7:127582382-127588595	1.46989	0.73824	0.498463	1.41021	1.74373	1.25025	0.902198	1.46806	1.62721	protein_coding	ENSMUST00000206891,ENSMUST00000206220,ENSMUST00000072155,ENSMUST00000205839,ENSMUST00000205850
ENSMUSG00000025002	ENSMUSG00000025002	Cyp2c55	19:39007018-39042693	1.1249	1.61208	1.32998	1.38569	3.07873	2.15264	1.35565	2.20569	1.62703	protein_coding	ENSMUST00000025966
ENSMUSG00000061013	ENSMUSG00000061013	Mkx	18:6910458-7004780	0.237179	0.661726	0.222689	0.76318	0.644567	0.417075	0.373865	0.608274	1.62699	protein_coding	ENSMUST00000188926,ENSMUST00000176757,ENSMUST00000176608,ENSMUST00000079788,ENSMUST00000176586
ENSMUSG00000017737	ENSMUSG00000017737	Mmp9	2:164940779-164955850	0.513748	0.171715	0.36148	0.675265	0.542534	0.485048	0.348981	0.567616	1.62649	protein_coding	ENSMUST00000144917,ENSMUST00000134382,ENSMUST00000137626,ENSMUST00000017881
ENSMUSG00000068392	ENSMUSG00000068392	Rnase13	14:51922159-51922773	0	0.0843637	0.0690252	0.102344	0	0.14694	0.0511296	0.0830947	1.62518	protein_coding	ENSMUST00000089771
ENSMUSG00000021773	ENSMUSG00000021773	Comtd1	14:21845860-21848977	4.70369	3.07616	4.5273	8.45667	4.92331	6.61717	4.10238	6.66572	1.62484	protein_coding	ENSMUST00000124549,ENSMUST00000152905,ENSMUST00000177527,ENSMUST00000022295
ENSMUSG00000048424	ENSMUSG00000048424	Ranbp3l	15:8968425-9066551	0.0935516	0.292575	0.236313	0.559532	0.196864	0.254532	0.20748	0.336976	1.62414	protein_coding	ENSMUST00000166524,ENSMUST00000053308
ENSMUSG00000000782	ENSMUSG00000000782	Tcf7	11:52252370-52283014	2.36278	2.44284	1.74313	3.25598	3.51197	3.86531	2.18292	3.54442	1.62371	protein_coding	ENSMUST00000086844,ENSMUST00000109071
ENSMUSG00000040466	ENSMUSG00000040466	Blvrb	7:27447977-27466144	79.5777	67.2906	75.0124	112.682	112.4	135.103	73.9602	120.062	1.62333	protein_coding	ENSMUST00000037399,ENSMUST00000207799,ENSMUST00000153644,ENSMUST00000108357,ENSMUST00000133750,ENSMUST00000108358
ENSMUSG00000016624	ENSMUSG00000016624	Phf21b	15:84785380-84856049	0.102165	0.178744	0.0620392	0.290207	0.143727	0.122774	0.114316	0.185569	1.6233	protein_coding	ENSMUST00000016768,ENSMUST00000160389,ENSMUST00000159939,ENSMUST00000162044,ENSMUST00000162996,ENSMUST00000159502
ENSMUSG00000066829	ENSMUSG00000066829	Zfp810	9:22276747-22307638	0.844086	0.781156	0.686752	0.998913	1.67759	1.07438	0.770665	1.25029	1.62236	protein_coding	ENSMUST00000086278
ENSMUSG00000029699	ENSMUSG00000029699	Ssc4d	5:135960210-135974531	2.17021	1.92159	2.35213	2.51781	4.71471	3.21847	2.14798	3.48366	1.62183	protein_coding	ENSMUST00000111150,ENSMUST00000111152,ENSMUST00000111153,ENSMUST00000154696,ENSMUST00000153823,ENSMUST00000054895,ENSMUST00000154181
ENSMUSG00000049382	ENSMUSG00000049382	Krt8	15:101996710-102004342	58.1141	72.5502	69.117	90.8433	144.375	88.5676	66.5938	107.929	1.6207	protein_coding	ENSMUST00000023952
ENSMUSG00000074063	ENSMUSG00000074063	Osgin1	8:119434123-119446256	54.043	29.7262	17.0846	57.8289	36.1952	69.3832	33.6179	54.4691	1.62024	protein_coding	ENSMUST00000212112,ENSMUST00000144381,ENSMUST00000131448,ENSMUST00000145604,ENSMUST00000098365,ENSMUST00000152420,ENSMUST00000126414
ENSMUSG00000026622	ENSMUSG00000026622	Nek2	1:191821443-191833050	0.669541	0.240064	0.139934	0.759392	0.440312	0.500799	0.349846	0.566834	1.62024	protein_coding	ENSMUST00000126446,ENSMUST00000136733,ENSMUST00000027931,ENSMUST00000150839
ENSMUSG00000025232	ENSMUSG00000025232	Hexa	9:59539666-59565105	30.3592	29.1259	31.3323	50.6668	41.1298	55.3251	30.2725	49.0406	1.61997	protein_coding	ENSMUST00000026262
ENSMUSG00000041343	ENSMUSG00000041343	Ankrd42	7:92581722-92637142	0.280127	0.317804	0.134593	0.341451	0.475571	0.368503	0.244175	0.395175	1.61841	protein_coding	ENSMUST00000118157,ENSMUST00000142971,ENSMUST00000056106,ENSMUST00000126305,ENSMUST00000207131,ENSMUST00000207971,ENSMUST00000138215,ENSMUST00000138267,ENSMUST00000207151
ENSMUSG00000030161	ENSMUSG00000030161	Gabarapl1	6:129533159-129542346	140.233	131.95	148.589	210.963	252.059	217.714	140.257	226.912	1.61783	protein_coding	ENSMUST00000204956,ENSMUST00000032264,ENSMUST00000204639,ENSMUST00000204487
ENSMUSG00000085795	ENSMUSG00000085795	Zfp703	8:26977324-26981461	1.96693	2.2152	1.43041	2.96928	2.71209	3.38995	1.87085	3.02377	1.61626	protein_coding	ENSMUST00000127097,ENSMUST00000154256,ENSMUST00000209610,ENSMUST00000209411
ENSMUSG00000024891	ENSMUSG00000024891	Slc29a2	19:5024005-5031971	0.386732	0.381029	0.310729	0.730029	0.489416	0.523653	0.359497	0.581033	1.61624	protein_coding	ENSMUST00000025826
ENSMUSG00000089960	ENSMUSG00000089960	Ugt1a1	1:88211958-88218997	382.218	339.769	382.262	548.784	621.643	612.768	368.083	594.398	1.61485	protein_coding	ENSMUST00000073049
ENSMUSG00000006720	ENSMUSG00000006720	Zfp184	13:21945093-21960779	0.0666854	0.0554916	0.0296162	0.0965238	0.116618	0.0319312	0.0505977	0.081691	1.61452	protein_coding	ENSMUST00000176511,ENSMUST00000176580,ENSMUST00000102978,ENSMUST00000176003,ENSMUST00000152258,ENSMUST00000006903
ENSMUSG00000054150	ENSMUSG00000054150	Syne3	12:104929948-105009809	0.711765	0.542005	0.626219	1.17278	0.915653	0.945636	0.626663	1.01136	1.61388	protein_coding	ENSMUST00000067005,ENSMUST00000109927,ENSMUST00000095439
ENSMUSG00000003824	ENSMUSG00000003824	Syce2	8:84872110-84888221	1.39882	1.13213	1.3008	2.15362	1.87691	2.15271	1.27725	2.06108	1.61369	protein_coding	ENSMUST00000144466,ENSMUST00000003922,ENSMUST00000170296,ENSMUST00000136026
ENSMUSG00000035357	ENSMUSG00000035357	Pdzrn3	6:101149608-101377897	1.56415	1.31993	1.2141	3.0522	1.43959	2.11998	1.36606	2.20392	1.61334	protein_coding	ENSMUST00000075994,ENSMUST00000151175,ENSMUST00000144505,ENSMUST00000124884
ENSMUSG00000019970	ENSMUSG00000019970	Sgk1	10:21882183-21999903	15.9624	22.7293	15.7802	27.2803	38.116	22.3822	18.1573	29.2595	1.61145	protein_coding	ENSMUST00000135195,ENSMUST00000092673,ENSMUST00000141218,ENSMUST00000164659,ENSMUST00000126560,ENSMUST00000124350,ENSMUST00000150089,ENSMUST00000020145,ENSMUST00000120509,ENSMUST00000142174,ENSMUST00000100036,ENSMUST00000143094,ENSMUST00000124203
ENSMUSG00000002233	ENSMUSG00000002233	Rhoc	3:104788374-104794459	13.4613	9.82332	8.88299	16.5494	17.4001	17.8862	10.7225	17.2786	1.61143	protein_coding	ENSMUST00000176347,ENSMUST00000002303,ENSMUST00000196817,ENSMUST00000199824,ENSMUST00000106787,ENSMUST00000132721
ENSMUSG00000066877	ENSMUSG00000066877	Nck2	1:43444578-43570515	1.17728	1.22044	0.782072	1.85002	1.77548	1.49412	1.05993	1.70654	1.61005	protein_coding	ENSMUST00000136648,ENSMUST00000124817,ENSMUST00000187435,ENSMUST00000202540,ENSMUST00000086421,ENSMUST00000114744
ENSMUSG00000053205	ENSMUSG00000053205	Styx	14:45351472-45373585	0.999627	0.926443	0.908568	1.4903	2.10715	0.96492	0.944879	1.52079	1.60951	protein_coding	ENSMUST00000111835
ENSMUSG00000066894	ENSMUSG00000066894	Vsig10	5:117319082-117355005	0.641206	0.572155	0.706929	1.02006	1.19526	0.87507	0.640097	1.03013	1.60934	protein_coding	ENSMUST00000086464,ENSMUST00000139026,ENSMUST00000145052,ENSMUST00000147182,ENSMUST00000128524,ENSMUST00000111967
ENSMUSG00000029228	ENSMUSG00000029228	Lnx1	5:74592446-74702912	0.152695	0.356832	0.0866352	0.399522	0.132182	0.427703	0.198721	0.319802	1.60931	protein_coding	ENSMUST00000087161,ENSMUST00000117525,ENSMUST00000140084,ENSMUST00000121690,ENSMUST00000153543,ENSMUST00000039744,ENSMUST00000113531,ENSMUST00000127396,ENSMUST00000117388
ENSMUSG00000035451	ENSMUSG00000035451	Foxa1	12:57540630-57546121	2.99916	2.92556	2.8972	3.62675	5.0863	5.48118	2.94064	4.73141	1.60897	protein_coding	ENSMUST00000044380
ENSMUSG00000017765	ENSMUSG00000017765	Slc12a4	8:105943589-105966097	4.59817	4.515	3.08215	7.23646	5.59934	6.7821	4.06511	6.5393	1.60864	protein_coding	ENSMUST00000141326,ENSMUST00000034370,ENSMUST00000143381,ENSMUST00000116429,ENSMUST00000132231
ENSMUSG00000004317	ENSMUSG00000004317	Clcn5	X:7153809-7319358	0.995918	0.742607	1.11586	1.61805	1.4027	1.57029	0.951462	1.53035	1.60842	protein_coding	ENSMUST00000132126,ENSMUST00000004428,ENSMUST00000128319,ENSMUST00000154382,ENSMUST00000115746
ENSMUSG00000050587	ENSMUSG00000050587	Lrrc4c	2:96318168-97631666	0.445587	0.398749	0.521213	0.462674	1.34588	0.387215	0.455183	0.731923	1.60798	protein_coding	ENSMUST00000059049,ENSMUST00000170144,ENSMUST00000162807,ENSMUST00000135431
ENSMUSG00000029630	ENSMUSG00000029630	Cyp3a25	5:145977193-146009618	146.301	149.709	212.853	257.946	238.939	321.312	169.621	272.732	1.60789	protein_coding	ENSMUST00000068317,ENSMUST00000153808,ENSMUST00000138870,ENSMUST00000145062
ENSMUSG00000070705	ENSMUSG00000070705	Eid2b	7:28277738-28279489	1.53382	0.84515	1.25352	1.61322	1.81484	2.41241	1.21083	1.94682	1.60784	protein_coding	ENSMUST00000094651
ENSMUSG00000104445	ENSMUSG00000104445	Rhbg	3:88242873-88254709	4.90283	3.2393	5.55239	7.83223	4.81453	9.36707	4.56484	7.33794	1.60749	protein_coding	ENSMUST00000171887
ENSMUSG00000025215	ENSMUSG00000025215	Tlx1	19:45150679-45156943	0.0658736	0.0189721	0	0.136304	0	0	0.0282819	0.0454347	1.60649	protein_coding	ENSMUST00000174617,ENSMUST00000026236
ENSMUSG00000041809	ENSMUSG00000041809	Efhc1	1:20951625-20990841	0.109528	0.110033	0.0446889	0.155554	0.140861	0.128068	0.0880833	0.141494	1.60637	protein_coding	ENSMUST00000038447,ENSMUST00000160782
ENSMUSG00000017747	ENSMUSG00000017747	Ghdc	11:100766031-100770957	7.07817	6.51485	7.09134	10.5528	13.2996	9.36829	6.89479	11.0736	1.60608	protein_coding	ENSMUST00000017891,ENSMUST00000147682,ENSMUST00000139341
ENSMUSG00000072964	ENSMUSG00000072964	Bhlhb9	X:135797593-135891081	1.44343	1.77099	1.44223	1.83239	3.11238	2.5321	1.55222	2.49229	1.60563	protein_coding	ENSMUST00000068755,ENSMUST00000207433,ENSMUST00000151989,ENSMUST00000148374,ENSMUST00000180025
ENSMUSG00000002055	ENSMUSG00000002055	Spag5	11:78301528-78322457	0.0684871	0.172027	0.0536672	0.34167	0.0603569	0.0702094	0.0980604	0.157412	1.60526	protein_coding	ENSMUST00000141026,ENSMUST00000150016,ENSMUST00000146068,ENSMUST00000149711,ENSMUST00000128359,ENSMUST00000133579,ENSMUST00000045026,ENSMUST00000125477
ENSMUSG00000005667	ENSMUSG00000005667	Mthfd2	6:83305690-83325908	0.88417	0.481565	0.224052	0.416127	1.39821	0.736871	0.529929	0.850403	1.60475	protein_coding	ENSMUST00000141044,ENSMUST00000203847,ENSMUST00000141193,ENSMUST00000005810,ENSMUST00000139802,ENSMUST00000204472,ENSMUST00000203375
ENSMUSG00000040808	ENSMUSG00000040808	S100g	X:162961991-162964599	0.323077	0.407739	0.987534	2.12476	0.51564	0.116555	0.572783	0.918985	1.60442	protein_coding	ENSMUST00000038769
ENSMUSG00000049353	ENSMUSG00000049353	Rd3	1:191977369-191988283	0.614034	0.975668	0.453696	0.971367	1.30762	0.997515	0.681133	1.09217	1.60346	protein_coding	ENSMUST00000180463,ENSMUST00000192547,ENSMUST00000175680,ENSMUST00000181512
ENSMUSG00000063445	ENSMUSG00000063445	Nmral1	16:4710058-4719356	4.35223	4.69466	4.20104	5.9837	7.77345	7.48189	4.41598	7.07968	1.6032	protein_coding	ENSMUST00000079130,ENSMUST00000124977,ENSMUST00000125140,ENSMUST00000120056,ENSMUST00000115851,ENSMUST00000074970
ENSMUSG00000042272	ENSMUSG00000042272	Sestd1	2:77180339-77280592	0.512558	0.663815	0.434741	0.998915	0.903177	0.680414	0.537038	0.860835	1.60293	protein_coding	ENSMUST00000145366,ENSMUST00000102659,ENSMUST00000102660,ENSMUST00000139021
ENSMUSG00000027845	ENSMUSG00000027845	Dclre1b	3:103800604-103809444	1.79015	2.17449	2.48234	3.24555	3.7739	3.30774	2.14899	3.4424	1.60186	protein_coding	ENSMUST00000198752,ENSMUST00000106834,ENSMUST00000106832,ENSMUST00000147894,ENSMUST00000029435,ENSMUST00000128716,ENSMUST00000198835,ENSMUST00000063502
ENSMUSG00000034645	ENSMUSG00000034645	Zyg11a	4:108181933-108217922	0.886578	1.08631	0.93847	1.54183	1.50419	1.61758	0.970453	1.55453	1.60186	protein_coding	ENSMUST00000043793,ENSMUST00000106690
ENSMUSG00000022257	ENSMUSG00000022257	Laptm4b	15:34238025-34284295	13.0615	12.7148	15.6911	22.42	22.7512	21.1833	13.8225	22.1182	1.60016	protein_coding	ENSMUST00000022867
ENSMUSG00000061046	ENSMUSG00000061046	Haghl	17:25779842-25785673	2.95004	2.96541	3.30539	4.47834	5.89934	4.37003	3.07361	4.9159	1.59939	protein_coding	ENSMUST00000077938,ENSMUST00000138759,ENSMUST00000138100,ENSMUST00000137587,ENSMUST00000145053,ENSMUST00000129917,ENSMUST00000140738,ENSMUST00000150324,ENSMUST00000133071,ENSMUST00000143248,ENSMUST00000148986
ENSMUSG00000019256	ENSMUSG00000019256	Ahr	12:35497973-35535038	8.69632	8.68568	8.09305	9.73383	16.2859	14.7224	8.49168	13.5807	1.5993	protein_coding	ENSMUST00000116436,ENSMUST00000173414,ENSMUST00000110811
ENSMUSG00000022844	ENSMUSG00000022844	Pdia5	16:35397312-35490873	28.8385	19.52	16.6393	30.3031	37.2196	36.4068	21.6659	34.6432	1.59897	protein_coding	ENSMUST00000023550
ENSMUSG00000005447	ENSMUSG00000005447	Pafah1b3	7:25295048-25297986	3.2153	3.29483	2.81573	4.06927	5.85205	4.9819	3.10862	4.96774	1.59805	protein_coding	ENSMUST00000149634,ENSMUST00000140093,ENSMUST00000005583,ENSMUST00000108410,ENSMUST00000155118,ENSMUST00000148828,ENSMUST00000148150
ENSMUSG00000109493	ENSMUSG00000109493	Gm45208	X:7722244-7730530	1.09203e-74	0.396026	0.275241	0.740981	5.43648e-16	0.331405	0.223756	0.357462	1.59756	protein_coding	ENSMUST00000208156,ENSMUST00000207461
ENSMUSG00000024180	ENSMUSG00000024180	Tmem8	17:26113315-26123254	7.25679	7.15231	7.79052	11.3833	12.082	11.9935	7.39987	11.8196	1.59727	protein_coding	ENSMUST00000128597,ENSMUST00000025010
ENSMUSG00000028059	ENSMUSG00000028059	Arhgef2	3:88605965-88648052	1.74126	2.12263	0.9021	2.09103	3.17909	2.33915	1.58866	2.53642	1.59658	protein_coding	ENSMUST00000175911,ENSMUST00000176123,ENSMUST00000176514,ENSMUST00000176539,ENSMUST00000177091,ENSMUST00000177099,ENSMUST00000107510,ENSMUST00000176879,ENSMUST00000029694,ENSMUST00000176401,ENSMUST00000176400,ENSMUST00000175779,ENSMUST00000176243,ENSMUST00000176307,ENSMUST00000176226,ENSMUST00000212392,ENSMUST00000176301,ENSMUST00000175903,ENSMUST00000177023,ENSMUST00000176079,ENSMUST00000175745,…
ENSMUSG00000026655	ENSMUSG00000026655	Fam107b	2:3613757-3782142	28.626	32.0538	37.888	51.415	48.7116	57.0555	32.8559	52.394	1.59466	protein_coding	ENSMUST00000177037,ENSMUST00000115055,ENSMUST00000115054,ENSMUST00000115053,ENSMUST00000115052,ENSMUST00000176254,ENSMUST00000027965,ENSMUST00000177125
ENSMUSG00000034028	ENSMUSG00000034028	Cd226	18:89197430-89270201	0.143778	0.0715899	0.113856	0.25697	0.120931	0.14669	0.109741	0.174864	1.59342	protein_coding	ENSMUST00000097496,ENSMUST00000037142
ENSMUSG00000001436	ENSMUSG00000001436	Slc19a1	10:77032240-77061002	3.60414	3.05492	2.85278	6.70283	4.52784	3.91863	3.17061	5.04977	1.59268	protein_coding	ENSMUST00000133059,ENSMUST00000130703,ENSMUST00000131031,ENSMUST00000136925,ENSMUST00000132984,ENSMUST00000136150,ENSMUST00000105410,ENSMUST00000144234,ENSMUST00000127249
ENSMUSG00000022994	ENSMUSG00000022994	Adcy6	15:98589993-98607633	4.4843	4.41134	4.18486	7.6756	6.52983	6.62327	4.36017	6.9429	1.59235	protein_coding	ENSMUST00000096224
ENSMUSG00000055629	ENSMUSG00000055629	B4galnt4	7:141061103-141072400	0.0847416	0.114546	0.0790551	0.0978707	0.243841	0.101306	0.0927809	0.147673	1.59163	protein_coding	ENSMUST00000210203,ENSMUST00000211455,ENSMUST00000048002,ENSMUST00000210517,ENSMUST00000209546
ENSMUSG00000022265	ENSMUSG00000022265	Ank	15:27466676-27594909	14.0263	15.2021	16.785	23.5865	22.6052	27.0443	15.3378	24.412	1.59162	protein_coding	ENSMUST00000022875,ENSMUST00000134004
ENSMUSG00000057897	ENSMUSG00000057897	Camk2b	11:5969643-6066362	3.91515	2.60172	5.30967	8.65459	3.18306	6.98569	3.94218	6.27445	1.59162	protein_coding	ENSMUST00000101586,ENSMUST00000101585,ENSMUST00000154197,ENSMUST00000093355,ENSMUST00000109815,ENSMUST00000066431,ENSMUST00000002817,ENSMUST00000109812,ENSMUST00000109813,ENSMUST00000155755,ENSMUST00000019133,ENSMUST00000129098,ENSMUST00000090443,ENSMUST00000123391,ENSMUST00000130427
ENSMUSG00000073987	ENSMUSG00000073987	Ggh	4:20042051-20066750	10.4443	10.3309	10.8875	18.0909	15.8599	16.4388	10.5542	16.7965	1.59145	protein_coding	ENSMUST00000098242
ENSMUSG00000091086	ENSMUSG00000091086	Rpl6l	10:111125850-111126738	0.189959	0.159025	0.0438693	0.256545	0.133944	0.234478	0.130951	0.208322	1.59084	protein_coding	ENSMUST00000171120
ENSMUSG00000016239	ENSMUSG00000016239	Lonrf3	X:36328352-36362341	0.385499	0.395708	0.278956	0.837083	0.404973	0.444393	0.353388	0.56215	1.59075	protein_coding	ENSMUST00000135758,ENSMUST00000016383,ENSMUST00000126147
ENSMUSG00000039533	ENSMUSG00000039533	Mmd2	5:142562357-142608800	4.6069	6.32777	7.42408	10.2951	7.94066	10.9626	6.11958	9.73279	1.59043	protein_coding	ENSMUST00000195947,ENSMUST00000037048,ENSMUST00000196972
ENSMUSG00000040794	ENSMUSG00000040794	C1qtnf4	2:90885859-90890525	0.0894277	0	0.16786	0.196513	0.106233	0.106369	0.0857626	0.136372	1.59011	protein_coding	ENSMUST00000111466
ENSMUSG00000090523	ENSMUSG00000090523	Gypc	18:32528321-32560034	5.66521	6.24027	7.46529	9.72895	10.6052	10.4546	6.45692	10.2629	1.58944	protein_coding	ENSMUST00000174459,ENSMUST00000172434,ENSMUST00000174000
ENSMUSG00000068417	ENSMUSG00000068417	Pnp2	14:50955991-50964749	0.290398	0.173067	0.335347	0.670267	0.265388	0.333739	0.266271	0.423131	1.5891	protein_coding	ENSMUST00000095925
ENSMUSG00000038022	ENSMUSG00000038022	Fam188b	6:55203382-55320222	1.45434	1.54284	1.66211	3.07852	2.13057	2.19495	1.5531	2.46801	1.58909	protein_coding	ENSMUST00000204842,ENSMUST00000053094,ENSMUST00000203225
ENSMUSG00000031434	ENSMUSG00000031434	Morc4	X:139821631-139871677	1.81814	2.67265	2.86138	4.48677	4.05135	3.14509	2.45072	3.8944	1.58908	protein_coding	ENSMUST00000136415,ENSMUST00000172366,ENSMUST00000033811,ENSMUST00000167664,ENSMUST00000113014,ENSMUST00000165274,ENSMUST00000146914,ENSMUST00000144481,ENSMUST00000087401,ENSMUST00000171896
ENSMUSG00000035969	ENSMUSG00000035969	Rusc2	4:43381978-43427088	6.90986	6.75063	4.85693	11.2524	8.58238	9.58365	6.17247	9.80614	1.58869	protein_coding	ENSMUST00000123447,ENSMUST00000131037,ENSMUST00000149556,ENSMUST00000154754,ENSMUST00000131668,ENSMUST00000139198,ENSMUST00000135216,ENSMUST00000146710,ENSMUST00000150066,ENSMUST00000125393,ENSMUST00000035645,ENSMUST00000098106,ENSMUST00000144911,ENSMUST00000136360,ENSMUST00000125399,ENSMUST00000173682,ENSMUST00000152322,ENSMUST00000149221
ENSMUSG00000054863	ENSMUSG00000054863	Fam19a5	15:87625229-87759336	0.214505	0.363067	0.282419	0.981615	0.0850728	0.299453	0.286664	0.45538	1.58855	protein_coding	ENSMUST00000068088
ENSMUSG00000039395	ENSMUSG00000039395	Mreg	1:72159441-72212307	8.60178	7.10948	9.1738	11.7239	14.607	13.1748	8.29502	13.1686	1.58753	protein_coding	ENSMUST00000048860
ENSMUSG00000029260	ENSMUSG00000029260	Ugt2b34	5:86889766-86906937	172.284	163.731	169.455	226.45	256.127	319.586	168.49	267.388	1.58696	protein_coding	ENSMUST00000113333,ENSMUST00000031181
ENSMUSG00000026941	ENSMUSG00000026941	Mamdc4	2:25563114-25574845	0.661828	1.64922	1.2021	0.198085	3.4976	1.87889	1.17105	1.85819	1.58677	protein_coding	ENSMUST00000114223,ENSMUST00000152237,ENSMUST00000135288,ENSMUST00000152124,ENSMUST00000142811,ENSMUST00000095117
ENSMUSG00000009569	ENSMUSG00000009569	Mkl2	16:13256480-13417529	2.76564	2.86384	2.82396	5.9653	3.01595	4.4298	2.81781	4.47035	1.58646	protein_coding	ENSMUST00000056715,ENSMUST00000115809,ENSMUST00000149359,ENSMUST00000009713
ENSMUSG00000074218	ENSMUSG00000074218	Cox7a1	7:30184143-30186078	3.01116	5.45811	4.61686	6.46785	8.17506	6.11356	4.36204	6.91882	1.58614	protein_coding	ENSMUST00000208441,ENSMUST00000098594
ENSMUSG00000053907	ENSMUSG00000053907	Mat2a	6:72432798-72439558	28.3858	32.6789	25.7723	51.6156	40.7057	45.3075	28.9457	45.8763	1.58491	protein_coding	ENSMUST00000205384,ENSMUST00000205823,ENSMUST00000206692,ENSMUST00000206962,ENSMUST00000206904,ENSMUST00000206783,ENSMUST00000205335,ENSMUST00000206900,ENSMUST00000059472,ENSMUST00000206368
ENSMUSG00000027248	ENSMUSG00000027248	Pdia3	2:121413774-121438687	220.153	170.532	164.602	261.214	286.433	332.298	185.096	293.315	1.58467	protein_coding	ENSMUST00000130450,ENSMUST00000135079,ENSMUST00000153378,ENSMUST00000028683
ENSMUSG00000032575	ENSMUSG00000032575	Manf	9:106838311-106891979	147.513	54.4228	75.4734	77.6096	192.359	169.426	92.4697	146.465	1.58392	protein_coding	ENSMUST00000069036,ENSMUST00000159620,ENSMUST00000160503,ENSMUST00000162801,ENSMUST00000160978,ENSMUST00000159283,ENSMUST00000161272
ENSMUSG00000096696	ENSMUSG00000096696	Zfp960	17:17064112-17089628	0.451886	0.413984	0.507998	1.12032	0.44923	0.606006	0.457956	0.725185	1.58353	protein_coding	ENSMUST00000127027
ENSMUSG00000028051	ENSMUSG00000028051	Hcn3	3:89146073-89160196	0.0130524	0.160051	0.0640231	0.187384	0.107222	0.0808734	0.0790422	0.12516	1.58346	protein_coding	ENSMUST00000132156,ENSMUST00000029686,ENSMUST00000133368,ENSMUST00000127654
ENSMUSG00000030562	ENSMUSG00000030562	Nox4	7:87246095-87398710	2.5332	1.37489	2.43012	4.39077	2.61624	3.02915	2.11274	3.34539	1.58344	protein_coding	ENSMUST00000032781,ENSMUST00000144267,ENSMUST00000136577,ENSMUST00000124269,ENSMUST00000126887,ENSMUST00000124057,ENSMUST00000127138,ENSMUST00000068829
ENSMUSG00000030771	ENSMUSG00000030771	Micalcl	7:112368307-112413106	0.303894	0.151079	0.245209	0.611603	0.275348	0.221544	0.233394	0.369498	1.58315	protein_coding	ENSMUST00000140202,ENSMUST00000106645,ENSMUST00000033033,ENSMUST00000051308
ENSMUSG00000015405	ENSMUSG00000015405	Ace2	X:164139331-164188420	0.315848	0.131919	0.184436	0.404512	0.237381	0.35896	0.210734	0.333618	1.58312	protein_coding	ENSMUST00000073973,ENSMUST00000112271,ENSMUST00000131543
ENSMUSG00000047473	ENSMUSG00000047473	Zfp30	7:29783997-29794702	0.591783	0.544081	0.460082	0.78677	0.965928	0.773781	0.531982	0.84216	1.58306	protein_coding	ENSMUST00000122387,ENSMUST00000032803,ENSMUST00000126504
ENSMUSG00000019139	ENSMUSG00000019139	Isyna1	8:70594372-70597290	3.98682	2.45851	2.07935	5.11336	4.12071	4.25055	2.84156	4.49487	1.58183	protein_coding	ENSMUST00000019283,ENSMUST00000210878,ENSMUST00000211117,ENSMUST00000211501,ENSMUST00000211773,ENSMUST00000209751,ENSMUST00000210005,ENSMUST00000210358,ENSMUST00000209285
ENSMUSG00000026074	ENSMUSG00000026074	Map4k4	1:39900912-40026310	3.26663	3.37013	2.46898	4.8505	6.21599	3.33659	3.03525	4.80103	1.58176	protein_coding	ENSMUST00000192884,ENSMUST00000163854,ENSMUST00000192194,ENSMUST00000195356,ENSMUST00000194163,ENSMUST00000195860,ENSMUST00000191865,ENSMUST00000193514,ENSMUST00000192509,ENSMUST00000193682,ENSMUST00000193661,ENSMUST00000168431,ENSMUST00000191964,ENSMUST00000195259,ENSMUST00000191657,ENSMUST00000192355,ENSMUST00000191761,ENSMUST00000195636
ENSMUSG00000049044	ENSMUSG00000049044	Rapgef4	2:71981239-72257474	60.2759	44.1301	22.2099	67.2935	61.8658	71.0479	42.2053	66.7357	1.58122	protein_coding	ENSMUST00000146970,ENSMUST00000156031,ENSMUST00000153887,ENSMUST00000124004,ENSMUST00000151236,ENSMUST00000150234,ENSMUST00000149421,ENSMUST00000090826,ENSMUST00000102698,ENSMUST00000122975,ENSMUST00000028525
ENSMUSG00000035486	ENSMUSG00000035486	Plk5	10:80356458-80365489	0.601837	0.729761	0.847876	1.4861	1.13063	0.82946	0.726491	1.14873	1.5812	protein_coding	ENSMUST00000039836,ENSMUST00000146826,ENSMUST00000152544,ENSMUST00000105351
ENSMUSG00000079659	ENSMUSG00000079659	Tmem243	5:9100667-9160986	51.5129	54.7416	57.9716	73.636	101.789	84.191	54.742	86.5387	1.58084	protein_coding	ENSMUST00000196029,ENSMUST00000115365,ENSMUST00000198935,ENSMUST00000200542
ENSMUSG00000043157	ENSMUSG00000043157	Arl11	14:61309752-61311936	0.139396	0.232934	0.281763	0.246202	0.373419	0.414017	0.218031	0.344546	1.58026	protein_coding	ENSMUST00000055159
ENSMUSG00000017314	ENSMUSG00000017314	Mpp2	11:102057014-102088515	0.117119	0.0986794	0.0563245	0.120651	0.140355	0.168968	0.0907076	0.143325	1.58007	protein_coding	ENSMUST00000017458,ENSMUST00000147126,ENSMUST00000132687,ENSMUST00000130903,ENSMUST00000100398,ENSMUST00000127522
ENSMUSG00000030329	ENSMUSG00000030329	Pianp	6:124996693-125003096	0.229537	0.0645352	0.123573	0.264201	0.158133	0.236755	0.139215	0.219696	1.57811	protein_coding	ENSMUST00000162170,ENSMUST00000160666,ENSMUST00000160704,ENSMUST00000161292,ENSMUST00000159391,ENSMUST00000162000,ENSMUST00000032479
ENSMUSG00000022474	ENSMUSG00000022474	Pmm1	15:81951107-81960930	1.16379	1.92435	2.23049	2.35025	2.26309	3.77985	1.77288	2.79773	1.57807	protein_coding	ENSMUST00000147442,ENSMUST00000125593,ENSMUST00000071462,ENSMUST00000023112,ENSMUST00000155781,ENSMUST00000147645,ENSMUST00000129406
ENSMUSG00000031570	ENSMUSG00000031570	Plpp5	8:25720036-25724887	24.9762	17.8281	16.5247	26.3155	35.6251	31.5607	19.7763	31.1671	1.57598	protein_coding	ENSMUST00000210629,ENSMUST00000139120,ENSMUST00000145678,ENSMUST00000209843,ENSMUST00000138548,ENSMUST00000124764,ENSMUST00000146762,ENSMUST00000138879,ENSMUST00000210624,ENSMUST00000068916,ENSMUST00000209375,ENSMUST00000139836,ENSMUST00000209373,ENSMUST00000209483,ENSMUST00000133117
ENSMUSG00000027690	ENSMUSG00000027690	Slc2a2	3:28697902-28731359	162.877	208.274	202.589	312.473	298.748	292.71	191.247	301.31	1.57551	protein_coding	ENSMUST00000163536,ENSMUST00000169047,ENSMUST00000029240
ENSMUSG00000020847	ENSMUSG00000020847	Rph3al	11:75830998-75938429	1.78069	1.52185	1.51235	2.75544	2.23179	2.5935	1.60496	2.52691	1.57443	protein_coding	ENSMUST00000121287,ENSMUST00000021208,ENSMUST00000066504,ENSMUST00000108420,ENSMUST00000152035
ENSMUSG00000029338	ENSMUSG00000029338	Antxr2	5:97882782-98031043	5.91671	5.35047	6.59615	9.07311	8.68255	10.338	5.95444	9.36455	1.5727	protein_coding	ENSMUST00000031281,ENSMUST00000199088,ENSMUST00000202736
ENSMUSG00000022971	ENSMUSG00000022971	Ifnar2	16:91372782-91405589	54.1268	46.9707	45.9978	76.2583	77.5076	77.5588	49.0318	77.1082	1.57262	protein_coding	ENSMUST00000134491,ENSMUST00000023693,ENSMUST00000089042,ENSMUST00000139503,ENSMUST00000117836
ENSMUSG00000027806	ENSMUSG00000027806	Tsc22d2	3:58414714-58466783	3.31174	4.14941	2.71557	6.60992	4.89588	4.49372	3.39224	5.33317	1.57217	protein_coding	ENSMUST00000099090,ENSMUST00000199164,ENSMUST00000196049,ENSMUST00000199784
ENSMUSG00000022136	ENSMUSG00000022136	Dnajc3	14:118937931-118981702	65.8596	52.4988	55.8915	83.9255	82.0359	107.757	58.0833	91.2395	1.57084	protein_coding	ENSMUST00000022734
ENSMUSG00000003518	ENSMUSG00000003518	Dusp3	11:101971142-101987013	15.7966	15.0856	15.4768	27.115	20.8912	24.8047	15.453	24.2703	1.57059	protein_coding	ENSMUST00000125794,ENSMUST00000107173,ENSMUST00000107172,ENSMUST00000151678,ENSMUST00000176261,ENSMUST00000003612,ENSMUST00000143177
ENSMUSG00000040177	ENSMUSG00000040177	2310057M21Rik	7:131338219-131362759	0.658181	0.538364	0.646425	0.887387	0.606676	1.40005	0.614323	0.964704	1.57035	protein_coding	ENSMUST00000208526,ENSMUST00000207305,ENSMUST00000207354,ENSMUST00000208509,ENSMUST00000207117,ENSMUST00000059438
ENSMUSG00000067288	ENSMUSG00000067288	Rps28	17:33819026-33824562	130.392	122.013	117.92	179.312	223.017	176.959	123.442	193.096	1.56427	protein_coding	ENSMUST00000174788,ENSMUST00000173844,ENSMUST00000173879,ENSMUST00000087342,ENSMUST00000166693,ENSMUST00000173019,ENSMUST00000173480
ENSMUSG00000049687	ENSMUSG00000049687	Fam109b	15:82338941-82345743	0.123077	0.147479	0.0896918	0.353045	0.0948239	0.115332	0.120083	0.187734	1.56337	protein_coding	ENSMUST00000050349,ENSMUST00000161178,ENSMUST00000159942,ENSMUST00000162983
ENSMUSG00000014245	ENSMUSG00000014245	Pigl	11:62458459-62514417	1.89905	1.72251	1.78874	2.89571	3.23187	2.32721	1.80343	2.81826	1.56272	protein_coding	ENSMUST00000014389,ENSMUST00000147918
ENSMUSG00000026355	ENSMUSG00000026355	Mcm6	1:128331589-128359664	4.09619	2.32048	1.70087	6.81306	3.27941	2.58517	2.70585	4.22588	1.56176	protein_coding	ENSMUST00000191454,ENSMUST00000190495,ENSMUST00000188755,ENSMUST00000027601
ENSMUSG00000107928	ENSMUSG00000107928	Gm45140	6:87788860-87835795	0.537937	1.09107	0.646201	0.681144	1.38093	1.48956	0.758403	1.18388	1.56102	protein_coding	ENSMUST00000204419,ENSMUST00000204169
ENSMUSG00000079941	ENSMUSG00000079941	Gm11273	13:21501028-21501418	0.910921	0.466628	0.908246	1.13325	1.19761	1.23606	0.761932	1.18897	1.56047	protein_coding	ENSMUST00000044043
ENSMUSG00000041961	ENSMUSG00000041961	Znrf3	11:5276323-5444847	1.92485	1.94281	1.56487	2.87627	2.43688	3.15944	1.81084	2.8242	1.5596	protein_coding	ENSMUST00000143746,ENSMUST00000109867,ENSMUST00000172492
ENSMUSG00000007038	ENSMUSG00000007038	Neu1	17:34931252-34935953	16.0338	15.9674	16.4605	23.7563	25.8437	25.9637	16.1539	25.1879	1.55925	protein_coding	ENSMUST00000174715,ENSMUST00000173269,ENSMUST00000007253
ENSMUSG00000030701	ENSMUSG00000030701	Plekhb1	7:100642891-100662414	10.8948	13.0864	12.356	19.7658	20.0372	16.8441	12.1124	18.8824	1.55893	protein_coding	ENSMUST00000135255,ENSMUST00000139708,ENSMUST00000079176,ENSMUST00000151123,ENSMUST00000138830,ENSMUST00000208812,ENSMUST00000107047,ENSMUST00000107043,ENSMUST00000107045,ENSMUST00000107044,ENSMUST00000116287,ENSMUST00000107046
ENSMUSG00000074516	ENSMUSG00000074516	Gm10709	9:7751671-7752325	0.263383	0	0.0614228	0.0902456	0.285016	0.13101	0.108269	0.168757	1.55869	protein_coding	ENSMUST00000098994
ENSMUSG00000008999	ENSMUSG00000008999	Bmp7	2:172868011-172940321	0.268118	0.39417	0.374421	0.484444	0.66563	0.465784	0.34557	0.538619	1.55864	protein_coding	ENSMUST00000009143,ENSMUST00000137247
ENSMUSG00000005225	ENSMUSG00000005225	Plekha8	6:54595110-54645839	4.99571	6.84895	7.30318	9.21771	11.2788	9.34661	6.38261	9.94771	1.55856	protein_coding	ENSMUST00000101385,ENSMUST00000119706
ENSMUSG00000040699	ENSMUSG00000040699	Limd2	11:106156255-106160860	15.1127	12.5639	15.7736	18.1632	26.7012	22.7916	14.4834	22.552	1.55709	protein_coding	ENSMUST00000138094,ENSMUST00000045923,ENSMUST00000064545,ENSMUST00000106875
ENSMUSG00000022940	ENSMUSG00000022940	Pigp	16:94358762-94371015	20.9469	21.2048	22.3007	24.6427	37.0919	38.6151	21.4841	33.4499	1.55696	protein_coding	ENSMUST00000138514,ENSMUST00000113910,ENSMUST00000113905,ENSMUST00000113917,ENSMUST00000113914,ENSMUST00000113906,ENSMUST00000146924
ENSMUSG00000042104	ENSMUSG00000042104	Uggt2	14:118985038-119099430	0.839687	0.71207	1.31547	1.64844	1.62585	1.18982	0.955742	1.48804	1.55694	protein_coding	ENSMUST00000154130,ENSMUST00000148022,ENSMUST00000136924,ENSMUST00000138720,ENSMUST00000153693,ENSMUST00000173391,ENSMUST00000138923,ENSMUST00000131424,ENSMUST00000156203,ENSMUST00000126023,ENSMUST00000148648,ENSMUST00000173470,ENSMUST00000127153,ENSMUST00000123350
ENSMUSG00000020732	ENSMUSG00000020732	Rab37	11:115091430-115162236	0.258196	0.0195381	0.0316405	0.31081	0.0503241	0.120506	0.103125	0.160547	1.55682	protein_coding	ENSMUST00000021076,ENSMUST00000131046,ENSMUST00000067754,ENSMUST00000156383
ENSMUSG00000061436	ENSMUSG00000061436	Hipk2	6:38694389-38876165	4.95949	3.79533	4.4241	7.12948	6.0586	7.31974	4.39297	6.83594	1.55611	protein_coding	ENSMUST00000159894,ENSMUST00000160962,ENSMUST00000114855,ENSMUST00000159307,ENSMUST00000162359,ENSMUST00000161779,ENSMUST00000160360
ENSMUSG00000035041	ENSMUSG00000035041	Creb3l3	10:81084323-81098874	100.161	91.436	81.6952	153.159	133.584	138.389	91.0974	141.711	1.5556	protein_coding	ENSMUST00000125907,ENSMUST00000117422,ENSMUST00000127374,ENSMUST00000143969
ENSMUSG00000078768	ENSMUSG00000078768	Zfp566	7:30077336-30090527	0.361349	0.205318	0.240684	0.384542	0.57137	0.299812	0.269117	0.418575	1.55536	protein_coding	ENSMUST00000088785,ENSMUST00000182248
ENSMUSG00000050234	ENSMUSG00000050234	Gja4	4:127311420-127314039	3.35644	2.68462	2.76437	6.71609	3.10872	3.86795	2.93514	4.56425	1.55504	protein_coding	ENSMUST00000053753
ENSMUSG00000062480	ENSMUSG00000062480	Acat3	17:12923832-12940402	58.293	60.745	61.2691	78.7989	114.534	87.0134	60.1024	93.4488	1.55483	protein_coding	ENSMUST00000160378,ENSMUST00000160921,ENSMUST00000043923
ENSMUSG00000020176	ENSMUSG00000020176	Grb10	11:11930507-12038683	1.34416	1.22194	0.946451	1.67073	2.01794	1.76813	1.17085	1.81893	1.55351	protein_coding	ENSMUST00000148254,ENSMUST00000150972,ENSMUST00000093321,ENSMUST00000124587,ENSMUST00000143915,ENSMUST00000143386,ENSMUST00000109653,ENSMUST00000142877,ENSMUST00000109654
ENSMUSG00000026407	ENSMUSG00000026407	Cacna1s	1:136052749-136119822	0.09707	0	0	0.0987175	0.0520812	0	0.0323567	0.0502662	1.5535	protein_coding	ENSMUST00000112068,ENSMUST00000161865,ENSMUST00000112064,ENSMUST00000160641,ENSMUST00000161700,ENSMUST00000159106
ENSMUSG00000044847	ENSMUSG00000044847	Lsm11	11:45928268-45944935	0.497289	0.386251	0.431013	0.585675	0.936853	0.519409	0.438184	0.680646	1.55333	protein_coding	ENSMUST00000062458,ENSMUST00000129820
ENSMUSG00000061702	ENSMUSG00000061702	Tmem91	7:25669138-25675166	0.196243	0	0	0.148223	0.0691096	0.0873295	0.0654143	0.101554	1.55247	protein_coding	ENSMUST00000150883,ENSMUST00000108404,ENSMUST00000150306,ENSMUST00000108405,ENSMUST00000126983,ENSMUST00000079439
ENSMUSG00000007646	ENSMUSG00000007646	Rad51c	11:87376644-87404954	0.433539	0.504391	0.292385	0.827132	0.463685	0.618981	0.410105	0.636599	1.55228	protein_coding	ENSMUST00000129400,ENSMUST00000007790,ENSMUST00000067692,ENSMUST00000153073
ENSMUSG00000095677	ENSMUSG00000095677	Dynlt1f	17:6648940-6655939	0.337384	0.686098	0.468588	0.97025	0.727919	0.616614	0.497357	0.771594	1.55139	protein_coding	ENSMUST00000179554
ENSMUSG00000046056	ENSMUSG00000046056	Sbsn	7:30751470-30756134	0.10697	0.15848	0.286969	0.146829	0.30137	0.408735	0.18414	0.285645	1.55124	protein_coding	ENSMUST00000182227,ENSMUST00000182577,ENSMUST00000080518,ENSMUST00000182721,ENSMUST00000182229
ENSMUSG00000020740	ENSMUSG00000020740	Gga3	11:115584254-115604051	3.27127	3.49627	3.47993	9.3926	3.55267	2.9462	3.41582	5.29716	1.55077	protein_coding	ENSMUST00000132503,ENSMUST00000128437,ENSMUST00000136790,ENSMUST00000019135,ENSMUST00000123485,ENSMUST00000125097,ENSMUST00000123831,ENSMUST00000156173,ENSMUST00000154832,ENSMUST00000106508,ENSMUST00000149814,ENSMUST00000148782
ENSMUSG00000000686	ENSMUSG00000000686	Abhd15	11:77515120-77538607	9.4867	8.45593	11.2053	14.6705	13.1681	17.35	9.71598	15.0629	1.55032	protein_coding	ENSMUST00000094004,ENSMUST00000147386,ENSMUST00000145676
ENSMUSG00000041180	ENSMUSG00000041180	Hectd2	19:36554638-36621135	0.337431	0.425437	0.40445	0.574276	0.71025	0.52466	0.389106	0.603062	1.54987	protein_coding	ENSMUST00000141503,ENSMUST00000169036,ENSMUST00000139215,ENSMUST00000155594,ENSMUST00000149629,ENSMUST00000047247,ENSMUST00000155447,ENSMUST00000177381,ENSMUST00000142404
ENSMUSG00000057069	ENSMUSG00000057069	Ero1lb	13:12565882-12609526	19.2844	9.93623	10.5041	16.5113	22.4268	22.6177	13.2416	20.5186	1.54956	protein_coding	ENSMUST00000071973
ENSMUSG00000043068	ENSMUSG00000043068	Fam89a	8:124740256-124751832	4.08114	2.20692	2.63505	3.37476	4.42708	6.02221	2.97437	4.60802	1.54924	protein_coding	ENSMUST00000055257
ENSMUSG00000030108	ENSMUSG00000030108	Slc6a13	6:121300226-121337733	121.718	131.358	127.65	216.008	189.903	183.862	126.909	196.591	1.54907	protein_coding	ENSMUST00000142419,ENSMUST00000142021,ENSMUST00000064580,ENSMUST00000142144
ENSMUSG00000034282	ENSMUSG00000034282	Evpl	11:116220558-116238077	0.0574478	0.0880394	0.116254	0.201513	0.113527	0.090236	0.0872471	0.135092	1.54838	protein_coding	ENSMUST00000037007
ENSMUSG00000031904	ENSMUSG00000031904	Slc7a6	8:106168856-106198706	0.128728	0.154549	0.176745	0.562152	0.0517511	0.0983649	0.153341	0.237423	1.54833	protein_coding	ENSMUST00000211824,ENSMUST00000212377,ENSMUST00000212802,ENSMUST00000212837,ENSMUST00000034378,ENSMUST00000212421,ENSMUST00000213020
ENSMUSG00000049907	ENSMUSG00000049907	Rasl11b	5:74195285-74199481	1.90208	1.45051	1.15331	1.65144	2.39765	2.92116	1.50197	2.32342	1.54692	protein_coding	ENSMUST00000183995,ENSMUST00000201837,ENSMUST00000051937
ENSMUSG00000027359	ENSMUSG00000027359	Slc27a2	2:126552406-126588243	501.339	393.544	453.171	721.226	618.999	745.075	449.351	695.1	1.5469	protein_coding	ENSMUST00000061491,ENSMUST00000141482,ENSMUST00000126249,ENSMUST00000150947
ENSMUSG00000005950	ENSMUSG00000005950	P2rx5	11:73160420-73172685	0.0778981	0.0325771	0.0699854	0.0979647	0.0984937	0.0826635	0.0601535	0.0930406	1.54672	protein_coding	ENSMUST00000006104,ENSMUST00000135202,ENSMUST00000136894
ENSMUSG00000042121	ENSMUSG00000042121	Ssh1	5:113937093-113993894	2.28137	2.00937	2.07334	3.16911	3.03657	3.62922	2.12136	3.2783	1.54538	protein_coding	ENSMUST00000159592,ENSMUST00000162396,ENSMUST00000112298,ENSMUST00000162322,ENSMUST00000159510,ENSMUST00000077689
ENSMUSG00000038388	ENSMUSG00000038388	Mpp6	6:50110240-50198939	34.4804	30.1829	33.02	51.0639	50.4723	49.364	32.5611	50.3001	1.54479	protein_coding	ENSMUST00000036236,ENSMUST00000036225,ENSMUST00000167628,ENSMUST00000166318,ENSMUST00000204545,ENSMUST00000167319,ENSMUST00000171601,ENSMUST00000203415,ENSMUST00000167063
ENSMUSG00000028456	ENSMUSG00000028456	Unc13b	4:43058952-43264871	1.24517	0.933932	0.9141	1.28344	1.89001	1.60131	1.03107	1.59159	1.54363	protein_coding	ENSMUST00000151611,ENSMUST00000143653,ENSMUST00000107953,ENSMUST00000107952,ENSMUST00000163653,ENSMUST00000149945,ENSMUST00000153168,ENSMUST00000145899,ENSMUST00000079978,ENSMUST00000168032,ENSMUST00000126878,ENSMUST00000207708,ENSMUST00000207569,ENSMUST00000171234,ENSMUST00000127597,ENSMUST00000132310
ENSMUSG00000034593	ENSMUSG00000034593	Myo5a	9:75071014-75223688	0.167379	0.089102	0.0613844	0.102761	0.0669881	0.320822	0.105955	0.163524	1.54333	protein_coding	ENSMUST00000123531,ENSMUST00000149823,ENSMUST00000123128,ENSMUST00000136871,ENSMUST00000143355,ENSMUST00000153404,ENSMUST00000130384,ENSMUST00000136604,ENSMUST00000129281,ENSMUST00000142181,ENSMUST00000136731,ENSMUST00000148144,ENSMUST00000149032,ENSMUST00000155282
ENSMUSG00000024011	ENSMUSG00000024011	Pi16	17:29318876-29329413	0.0718493	0.103733	0.0441466	0.129551	0.0421666	0.167241	0.073243	0.112986	1.54262	protein_coding	ENSMUST00000155348,ENSMUST00000114699,ENSMUST00000135754,ENSMUST00000114701
ENSMUSG00000007656	ENSMUSG00000007656	Arpp19	9:75037613-75060313	53.3477	58.9073	58.6412	70.5334	98.5126	94.4815	56.9654	87.8425	1.54203	protein_coding	ENSMUST00000170308,ENSMUST00000168301,ENSMUST00000169188,ENSMUST00000167885,ENSMUST00000169492,ENSMUST00000007800,ENSMUST00000164467,ENSMUST00000169448,ENSMUST00000168166,ENSMUST00000166549,ENSMUST00000170310
ENSMUSG00000027487	ENSMUSG00000027487	Cdk5rap1	2:154335379-154373010	4.16252	3.64717	4.40701	3.22239	6.76251	8.85161	4.07223	6.27884	1.54187	protein_coding	ENSMUST00000150308,ENSMUST00000152180,ENSMUST00000148289,ENSMUST00000137918,ENSMUST00000028990,ENSMUST00000109731,ENSMUST00000109730
ENSMUSG00000056671	ENSMUSG00000056671	Prelid2	18:41875695-41951194	1.93001	2.34597	3.42215	4.7489	4.63367	2.48176	2.56604	3.95478	1.5412	protein_coding	ENSMUST00000070949
ENSMUSG00000040785	ENSMUSG00000040785	Ttc3	16:94370617-94522117	7.7056	5.41169	4.37781	9.79002	7.4478	9.71908	5.8317	8.98563	1.54083	protein_coding	ENSMUST00000141856,ENSMUST00000141176,ENSMUST00000130960,ENSMUST00000154243,ENSMUST00000141192,ENSMUST00000151770,ENSMUST00000155692,ENSMUST00000149753,ENSMUST00000131429,ENSMUST00000153062,ENSMUST00000117648,ENSMUST00000119131,ENSMUST00000150097,ENSMUST00000145432,ENSMUST00000211314,ENSMUST00000139607,ENSMUST00000149885,ENSMUST00000129536,ENSMUST00000151192,ENSMUST00000127667,ENSMUST00000150346,…
ENSMUSG00000051375	ENSMUSG00000051375	Pcdh1	18:38185913-38212053	15.8261	12.3621	12.7045	21.7668	22.3327	18.9061	13.6309	21.0019	1.54075	protein_coding	ENSMUST00000160721,ENSMUST00000057185,ENSMUST00000194312,ENSMUST00000159405,ENSMUST00000193828,ENSMUST00000161701
ENSMUSG00000040661	ENSMUSG00000040661	Rad54l2	9:106688081-106789194	3.50285	4.64916	4.27838	7.35048	5.55505	6.24527	4.14346	6.3836	1.54064	protein_coding	ENSMUST00000189553,ENSMUST00000191300,ENSMUST00000046502,ENSMUST00000190363
ENSMUSG00000052837	ENSMUSG00000052837	Junb	8:84976909-84978718	21.077	7.32812	7.49974	15.9027	12.0962	27.3013	11.9683	18.4334	1.54019	protein_coding	ENSMUST00000209372,ENSMUST00000064922
ENSMUSG00000068923	ENSMUSG00000068923	Syt11	3:88744699-88775164	0.805069	0.552408	0.694607	1.34013	1.09453	0.725851	0.684028	1.0535	1.54015	protein_coding	ENSMUST00000130869,ENSMUST00000183267,ENSMUST00000090945,ENSMUST00000107503,ENSMUST00000107505
ENSMUSG00000028789	ENSMUSG00000028789	Azin2	4:128930232-128962442	1.38423	1.74791	0.773396	1.60591	2.50763	1.90127	1.30185	2.00494	1.54007	protein_coding	ENSMUST00000106068,ENSMUST00000030581,ENSMUST00000156739,ENSMUST00000119354,ENSMUST00000143912,ENSMUST00000128820,ENSMUST00000147731
ENSMUSG00000093575	ENSMUSG00000093575	Gm20695	16:3884647-3919517	0.876495	0.106389	1.88006e-106	0.578811	0.136014	0.798689	0.327628	0.504505	1.53987	protein_coding	ENSMUST00000176233,ENSMUST00000146935
ENSMUSG00000029552	ENSMUSG00000029552	Tes	6:17065148-17105828	0.574852	0.444551	0.203396	0.483809	0.783512	0.61489	0.4076	0.627404	1.53926	protein_coding	ENSMUST00000200690,ENSMUST00000076654,ENSMUST00000115467,ENSMUST00000121170,ENSMUST00000154266
ENSMUSG00000062157	ENSMUSG00000062157	Ifnlr1	4:135686286-135708181	0.055832	0.0186956	0.0302427	0.0909184	0.0120546	0.0582911	0.0349234	0.0537547	1.53922	protein_coding	ENSMUST00000074408
ENSMUSG00000025870	ENSMUSG00000025870	Arl10	13:54575014-54581128	2.15875	1.7126	1.60727	2.56328	3.10955	2.75646	1.82621	2.80976	1.53858	protein_coding	ENSMUST00000135354,ENSMUST00000156024,ENSMUST00000142246,ENSMUST00000026988
ENSMUSG00000030342	ENSMUSG00000030342	Cd9	6:125460265-125494791	18.859	22.6535	17.7497	30.2285	36.3244	24.6007	19.7541	30.3845	1.53814	protein_coding	ENSMUST00000140024,ENSMUST00000032492,ENSMUST00000130132
ENSMUSG00000007950	ENSMUSG00000007950	Abhd8	8:71456704-71463655	2.48939	1.59825	1.65741	2.61826	3.30942	2.909	1.91502	2.94556	1.53814	protein_coding	ENSMUST00000008094,ENSMUST00000212503,ENSMUST00000212321
ENSMUSG00000029153	ENSMUSG00000029153	Ociad2	5:73322198-73341028	10.0966	12.7733	9.21442	15.9448	19.1985	14.1916	10.6948	16.445	1.53766	protein_coding	ENSMUST00000200821,ENSMUST00000201908,ENSMUST00000200776,ENSMUST00000202012,ENSMUST00000200830,ENSMUST00000087195
ENSMUSG00000081534	ENSMUSG00000081534	Slc48a1	15:97784354-97792692	17.134	16.0776	17.3551	22.7424	28.4465	26.5206	16.8556	25.9032	1.53677	protein_coding	ENSMUST00000117892,ENSMUST00000135073
ENSMUSG00000001829	ENSMUSG00000001829	Clpb	7:101663632-101795506	19.1563	20.2493	20.9262	31.8001	30.6979	30.1869	20.1106	30.895	1.53625	protein_coding	ENSMUST00000209579,ENSMUST00000136193,ENSMUST00000123870,ENSMUST00000150355,ENSMUST00000106998,ENSMUST00000142803,ENSMUST00000001884,ENSMUST00000147439,ENSMUST00000137214,ENSMUST00000153473,ENSMUST00000150832
ENSMUSG00000050379	ENSMUSG00000050379	Sept6	X:36911325-36991794	1.23666	0.683552	0.601671	1.20857	1.65806	1.00695	0.840628	1.29119	1.53599	protein_coding	ENSMUST00000115239,ENSMUST00000152291,ENSMUST00000060474,ENSMUST00000053456,ENSMUST00000128766
ENSMUSG00000022215	ENSMUSG00000022215	Fitm1	14:55575616-55576952	6.81925	6.2469	7.54802	7.72447	10.0727	13.8595	6.87139	10.5522	1.53568	protein_coding	ENSMUST00000022826
ENSMUSG00000022235	ENSMUSG00000022235	Cmbl	15:31568790-31590119	138.613	152.5	208.909	243.886	250.565	273.415	166.674	255.955	1.53566	protein_coding	ENSMUST00000161088,ENSMUST00000070918,ENSMUST00000162532
ENSMUSG00000060445	ENSMUSG00000060445	Sycp2	2:178345292-178407685	0.0222108	0.0184511	0.0293001	0.107377	0	0	0.0233207	0.0357923	1.53479	protein_coding	ENSMUST00000081134,ENSMUST00000132611,ENSMUST00000138175,ENSMUST00000132765
ENSMUSG00000004460	ENSMUSG00000004460	Dnajb11	16:22857844-22879634	51.4215	34.9073	37.2473	52.744	62.3893	74.4256	41.192	63.1863	1.53394	protein_coding	ENSMUST00000132105,ENSMUST00000166487,ENSMUST00000004574,ENSMUST00000133013,ENSMUST00000178320
ENSMUSG00000027801	ENSMUSG00000027801	Tm4sf4	3:57425313-57441677	77.8474	70.9924	71.5891	111.421	133.736	92.7967	73.4763	112.651	1.53316	protein_coding	ENSMUST00000029377
ENSMUSG00000027253	ENSMUSG00000027253	Lrp4	2:91457510-91513779	3.44953	3.25446	3.33527	5.93625	3.91697	5.52261	3.34642	5.12528	1.53157	protein_coding	ENSMUST00000143874,ENSMUST00000151907,ENSMUST00000028689,ENSMUST00000123897
ENSMUSG00000030443	ENSMUSG00000030443	Zfp583	7:6315659-6331285	0.0685829	0.0570118	0.0610316	0.114729	0.0718592	0.099042	0.0622088	0.0952101	1.53049	protein_coding	ENSMUST00000123868,ENSMUST00000108560,ENSMUST00000127658,ENSMUST00000135435,ENSMUST00000062765,ENSMUST00000165705
ENSMUSG00000064373	ENSMUSG00000064373	Sepp1	15:3268546-3280508	11460.9	10658.6	12091.9	18307.5	16429.9	17621.1	11403.8	17452.8	1.53044	protein_coding	ENSMUST00000159216,ENSMUST00000160787,ENSMUST00000159158,ENSMUST00000160311,ENSMUST00000082424,ENSMUST00000159247,ENSMUST00000160930
ENSMUSG00000031398	ENSMUSG00000031398	Plxna3	X:74329065-74344689	0.349112	0.313276	0.323589	0.3907	0.594288	0.523931	0.328659	0.502973	1.53038	protein_coding	ENSMUST00000152317,ENSMUST00000139323,ENSMUST00000148726,ENSMUST00000154062,ENSMUST00000137484,ENSMUST00000142236,ENSMUST00000152376,ENSMUST00000136114,ENSMUST00000004326
ENSMUSG00000061535	ENSMUSG00000061535	C1qtnf7	5:43515537-43618803	0.357043	0.44877	0.198433	0.449068	0.709717	0.377968	0.334749	0.512251	1.53026	protein_coding	ENSMUST00000121872,ENSMUST00000144558,ENSMUST00000076939
ENSMUSG00000090957	ENSMUSG00000090957	Gm7535	17:17911038-17911947	0.154615	0.0858781	0.0346528	0.311151	0.109826	0	0.0917153	0.140326	1.53001	protein_coding	ENSMUST00000164167
ENSMUSG00000044641	ENSMUSG00000044641	Pard6b	2:168081003-168101203	1.31784	1.45361	1.48105	2.53313	1.80703	2.16577	1.4175	2.16864	1.52991	protein_coding	ENSMUST00000052125
ENSMUSG00000050064	ENSMUSG00000050064	Zfp697	3:98382460-98753812	0.405793	0.250315	0.251108	0.477388	0.50457	0.405984	0.302405	0.462647	1.52989	protein_coding	ENSMUST00000196741,ENSMUST00000178372,ENSMUST00000196194,ENSMUST00000056096
ENSMUSG00000034903	ENSMUSG00000034903	Cobll1	2:65088338-65239403	8.4288	8.25528	8.58725	15.3224	11.1503	12.1869	8.42378	12.8865	1.52978	protein_coding	ENSMUST00000102726,ENSMUST00000155916,ENSMUST00000090896,ENSMUST00000132979,ENSMUST00000124769,ENSMUST00000132478,ENSMUST00000112430,ENSMUST00000112431,ENSMUST00000136537,ENSMUST00000155768,ENSMUST00000112429,ENSMUST00000155082,ENSMUST00000156643
ENSMUSG00000042743	ENSMUSG00000042743	Sgtb	13:104109740-104141735	1.03573	0.675575	0.822932	1.57404	1.10993	1.19021	0.844746	1.29139	1.52874	protein_coding	ENSMUST00000160322,ENSMUST00000044385,ENSMUST00000159574
ENSMUSG00000030223	ENSMUSG00000030223	Ptpro	6:137252318-137463233	0.418224	0.210355	0.2832	0.650513	0.26908	0.473354	0.303926	0.464316	1.52772	protein_coding	ENSMUST00000167679,ENSMUST00000203010,ENSMUST00000203255,ENSMUST00000203127,ENSMUST00000204780,ENSMUST00000167002,ENSMUST00000077115,ENSMUST00000203914
ENSMUSG00000005251	ENSMUSG00000005251	Ripk4	16:97741932-97763737	1.42092	1.71109	1.83719	3.26351	1.55489	2.76651	1.6564	2.5283	1.52638	protein_coding	ENSMUST00000113743,ENSMUST00000019386
ENSMUSG00000040640	ENSMUSG00000040640	Erc2	14:27622427-28478537	3.17474	2.73233	3.13846	4.01652	5.60926	4.17312	3.01518	4.59963	1.52549	protein_coding	ENSMUST00000209752,ENSMUST00000210524,ENSMUST00000211627,ENSMUST00000211684,ENSMUST00000210327,ENSMUST00000090302,ENSMUST00000210924,ENSMUST00000211087,ENSMUST00000209476,ENSMUST00000210135,ENSMUST00000211636,ENSMUST00000209800,ENSMUST00000211145
ENSMUSG00000079641	ENSMUSG00000079641	Rpl39	X:37082519-37085402	51.5887	60.3163	55.0537	68.0034	96.2983	90.3708	55.6529	84.8908	1.52536	protein_coding	ENSMUST00000131149,ENSMUST00000115231,ENSMUST00000138799
ENSMUSG00000041845	ENSMUSG00000041845	Rhod	19:4425458-4439432	15.3188	11.4139	13.8587	19.1931	25.7521	16.9713	13.5305	20.6388	1.52536	protein_coding	ENSMUST00000117462,ENSMUST00000151420,ENSMUST00000048197
ENSMUSG00000078773	ENSMUSG00000078773	Rad54b	4:11558921-11615805	0.48155	0.493945	0.412723	0.621423	0.61446	0.88087	0.462739	0.705584	1.5248	protein_coding	ENSMUST00000108306,ENSMUST00000178725,ENSMUST00000179731,ENSMUST00000095145,ENSMUST00000144499,ENSMUST00000179498,ENSMUST00000070755
ENSMUSG00000035504	ENSMUSG00000035504	Reep6	10:80329952-80336441	243.629	253.025	303.573	414.88	364.206	440.13	266.742	406.405	1.52359	protein_coding	ENSMUST00000186864,ENSMUST00000153167,ENSMUST00000105357,ENSMUST00000105355,ENSMUST00000105354,ENSMUST00000040081,ENSMUST00000105358
ENSMUSG00000033917	ENSMUSG00000033917	Gde1	7:118688544-118705778	21.2262	24.3999	24.449	33.0996	34.2708	39.3513	23.3584	35.5739	1.52296	protein_coding	ENSMUST00000038791,ENSMUST00000207323,ENSMUST00000208040,ENSMUST00000132509
ENSMUSG00000051650	ENSMUSG00000051650	B3gnt2	11:22834746-22860961	0.711579	0.957494	0.64645	1.00644	1.33369	1.18212	0.771841	1.17408	1.52115	protein_coding	ENSMUST00000055549,ENSMUST00000173660,ENSMUST00000062844
ENSMUSG00000059022	ENSMUSG00000059022	Kcp	6:29473161-29507952	3.39808	3.08931	1.71544	4.26586	5.46904	2.7419	2.73428	4.15893	1.52104	protein_coding	ENSMUST00000101614,ENSMUST00000162959,ENSMUST00000091391,ENSMUST00000161655,ENSMUST00000078112,ENSMUST00000160181,ENSMUST00000161237,ENSMUST00000161276,ENSMUST00000159479,ENSMUST00000159482
ENSMUSG00000080316	ENSMUSG00000080316	Spaca6	17:17830718-17843009	5.48729	3.75481	1.96993	6.90017	4.39611	5.75639	3.73734	5.68422	1.52093	protein_coding	ENSMUST00000177859,ENSMUST00000012759,ENSMUST00000133912,ENSMUST00000178888,ENSMUST00000154301,ENSMUST00000178056,ENSMUST00000150302,ENSMUST00000052338,ENSMUST00000155293,ENSMUST00000137228,ENSMUST00000172097,ENSMUST00000178408,ENSMUST00000179350,ENSMUST00000139969
ENSMUSG00000023009	ENSMUSG00000023009	Nckap5l	15:99422034-99457748	0.471426	0.358378	0.236467	0.769495	0.234833	0.616844	0.355424	0.540391	1.52041	protein_coding	ENSMUST00000023747,ENSMUST00000161948,ENSMUST00000161004,ENSMUST00000160500
ENSMUSG00000024427	ENSMUSG00000024427	Spry4	18:38586267-38601268	2.22991	3.26905	1.86658	4.85508	2.26986	4.07235	2.45518	3.73243	1.52023	protein_coding	ENSMUST00000025295
ENSMUSG00000025453	ENSMUSG00000025453	Nnt	13:119335447-119408997	20.1333	20.3781	22.9997	35.52	29.1297	31.8658	21.1704	32.1718	1.51966	protein_coding	ENSMUST00000133627,ENSMUST00000144599,ENSMUST00000109204,ENSMUST00000069902,ENSMUST00000099149
ENSMUSG00000056054	ENSMUSG00000056054	S100a8	3:90668977-90670035	3.6506	3.95872	8.96175	10.827	8.44224	5.9076	5.52369	8.39228	1.51932	protein_coding	ENSMUST00000198156,ENSMUST00000069927
ENSMUSG00000019947	ENSMUSG00000019947	Arid5b	10:68095592-68278726	3.63504	4.88387	3.981	7.0051	5.63721	6.34542	4.16664	6.32924	1.51903	protein_coding	ENSMUST00000020106
ENSMUSG00000004328	ENSMUSG00000004328	Hif3a	7:17031506-17062427	0.0366331	0.023064	0.057269	0.112428	0.00987088	0.0553003	0.0389887	0.0591997	1.51838	protein_coding	ENSMUST00000139224,ENSMUST00000153833,ENSMUST00000108492,ENSMUST00000037762
ENSMUSG00000009013	ENSMUSG00000009013	Dynll1	5:115297109-115300999	19.0085	11.6075	9.66649	18.523	21.6357	20.9732	13.4275	20.3773	1.51758	protein_coding	ENSMUST00000112090,ENSMUST00000202980,ENSMUST00000127552,ENSMUST00000125959,ENSMUST00000009157,ENSMUST00000123292
ENSMUSG00000027820	ENSMUSG00000027820	Mme	3:63241536-63386030	7.27838	7.46387	8.13469	14.6783	7.60581	12.4316	7.62565	11.5719	1.5175	protein_coding	ENSMUST00000192002,ENSMUST00000194324,ENSMUST00000029400,ENSMUST00000194134,ENSMUST00000194150,ENSMUST00000194836,ENSMUST00000191633,ENSMUST00000193805
ENSMUSG00000037847	ENSMUSG00000037847	Nmrk1	19:18631949-18652194	14.4406	19.8304	16.3965	34.004	18.5795	24.2733	16.8892	25.6189	1.51689	protein_coding	ENSMUST00000159572,ENSMUST00000159061,ENSMUST00000162446,ENSMUST00000161080,ENSMUST00000042392
ENSMUSG00000054889	ENSMUSG00000054889	Dsp	13:38151327-38198577	5.39168	5.55799	4.6933	8.19869	8.42114	7.09571	5.21432	7.90518	1.51605	protein_coding	ENSMUST00000145151,ENSMUST00000124830,ENSMUST00000127906
ENSMUSG00000031012	ENSMUSG00000031012	Cask	X:13517079-13851367	4.94588	3.96442	4.04084	6.99437	6.73376	5.90617	4.31705	6.54477	1.51603	protein_coding	ENSMUST00000139735,ENSMUST00000124710,ENSMUST00000115438,ENSMUST00000115436,ENSMUST00000115435,ENSMUST00000128095,ENSMUST00000152358,ENSMUST00000155989,ENSMUST00000033321,ENSMUST00000132240,ENSMUST00000156096,ENSMUST00000128012
ENSMUSG00000024901	ENSMUSG00000024901	Peli3	19:4930650-4943127	0.542434	0.736426	0.494688	1.20502	0.813259	0.670313	0.591183	0.896197	1.51594	protein_coding	ENSMUST00000143930,ENSMUST00000120475,ENSMUST00000146289,ENSMUST00000133254,ENSMUST00000139436,ENSMUST00000025834,ENSMUST00000133504
ENSMUSG00000033031	ENSMUSG00000033031	C330027C09Rik	16:48994184-49019709	0.364372	0.382621	0.267282	0.714053	0.462076	0.361112	0.338092	0.512414	1.51561	protein_coding	ENSMUST00000149004,ENSMUST00000127995,ENSMUST00000117994,ENSMUST00000048374,ENSMUST00000133754,ENSMUST00000123975,ENSMUST00000125278,ENSMUST00000130080
ENSMUSG00000069539	ENSMUSG00000069539	Scyl2	10:89638720-89686285	9.31271	11.2454	10.3358	17.8897	14.2811	14.6344	10.298	15.6017	1.51503	protein_coding	ENSMUST00000105294,ENSMUST00000174429,ENSMUST00000174252,ENSMUST00000174575,ENSMUST00000173526,ENSMUST00000174492,ENSMUST00000092227
ENSMUSG00000037341	ENSMUSG00000037341	Slc9a7	X:20105754-20291807	0.52547	0.313302	0.239493	0.652316	0.425965	0.554986	0.359422	0.544422	1.51472	protein_coding	ENSMUST00000072451,ENSMUST00000115393,ENSMUST00000151845,ENSMUST00000130938
ENSMUSG00000036046	ENSMUSG00000036046	5031439G07Rik	15:84943935-84988551	7.26302	7.96735	7.85771	11.4249	11.2147	12.3231	7.69603	11.6542	1.51432	protein_coding	ENSMUST00000124308,ENSMUST00000047144,ENSMUST00000165743,ENSMUST00000170863
ENSMUSG00000004562	ENSMUSG00000004562	Arhgef40	14:51984718-52006251	4.80789	3.73691	4.41514	6.08261	6.02062	7.51872	4.31998	6.54065	1.51405	protein_coding	ENSMUST00000182909,ENSMUST00000182667,ENSMUST00000093813,ENSMUST00000182961,ENSMUST00000182905,ENSMUST00000182931,ENSMUST00000182193,ENSMUST00000183213,ENSMUST00000100639,ENSMUST00000183022,ENSMUST00000182338,ENSMUST00000182412,ENSMUST00000182061,ENSMUST00000182777,ENSMUST00000182649,ENSMUST00000182760,ENSMUST00000182480,ENSMUST00000182828,ENSMUST00000182644,ENSMUST00000182019,ENSMUST00000183167,…
ENSMUSG00000015653	ENSMUSG00000015653	Steap2	5:5664828-5694578	3.72973	3.928	2.67473	5.15279	6.10124	4.38973	3.44415	5.21459	1.51404	protein_coding	ENSMUST00000150238,ENSMUST00000115424,ENSMUST00000115425,ENSMUST00000115426,ENSMUST00000115427,ENSMUST00000149412,ENSMUST00000148333,ENSMUST00000164219,ENSMUST00000015797
ENSMUSG00000036840	ENSMUSG00000036840	Siah1a	8:86724006-86745934	2.6123	2.69445	3.34325	4.34582	4.15519	4.59109	2.88333	4.36403	1.51354	protein_coding	ENSMUST00000045296
ENSMUSG00000026991	ENSMUSG00000026991	Pkp4	2:59160849-59355208	24.2276	23.5544	24.427	37.3083	35.5096	36.4014	24.0697	36.4064	1.51254	protein_coding	ENSMUST00000112577,ENSMUST00000184705,ENSMUST00000037903,ENSMUST00000126749,ENSMUST00000183625,ENSMUST00000124725,ENSMUST00000124127,ENSMUST00000122888,ENSMUST00000184332,ENSMUST00000151452,ENSMUST00000102754,ENSMUST00000168631,ENSMUST00000183359,ENSMUST00000123908
ENSMUSG00000104346	ENSMUSG00000104346	Pcdhga3	18:37674306-37841873	0.074995	0.0943554	0.0766033	0.153159	0.121179	0.0975267	0.0819846	0.123955	1.51193	protein_coding	ENSMUST00000073447
ENSMUSG00000029727	ENSMUSG00000029727	Cyp3a13	5:137892931-137921619	63.2932	60.136	62.6912	85.8593	92.4635	103.072	62.0401	93.7983	1.5119	protein_coding	ENSMUST00000031741
ENSMUSG00000020083	ENSMUSG00000020083	2010107G23Rik	10:62107654-62143920	1.12507	1.66747	1.62299	2.12747	3.10631	1.43856	1.47184	2.22411	1.51111	protein_coding	ENSMUST00000027719,ENSMUST00000124615,ENSMUST00000150057,ENSMUST00000125704,ENSMUST00000142796,ENSMUST00000064050,ENSMUST00000138450,ENSMUST00000142821,ENSMUST00000141724,ENSMUST00000141144,ENSMUST00000156798
ENSMUSG00000038187	ENSMUSG00000038187	Btbd10	7:113315625-113369392	0.903542	0.973235	0.747269	0.938478	1.25694	1.7696	0.874682	1.32167	1.51103	protein_coding	ENSMUST00000135510,ENSMUST00000047091,ENSMUST00000117577,ENSMUST00000119278,ENSMUST00000139650,ENSMUST00000129567
ENSMUSG00000054793	ENSMUSG00000054793	Cadm4	7:24482022-24504539	1.56835	1.9507	1.00333	2.29301	2.56685	1.96959	1.50746	2.27648	1.51015	protein_coding	ENSMUST00000205820,ENSMUST00000068023
ENSMUSG00000060002	ENSMUSG00000060002	Chpt1	10:88452744-88504073	42.8081	44.7921	69.3931	76.4386	80.8384	79.7506	52.3311	79.0092	1.50979	protein_coding	ENSMUST00000126074,ENSMUST00000020253,ENSMUST00000143108,ENSMUST00000073783,ENSMUST00000117579,ENSMUST00000134318,ENSMUST00000139109,ENSMUST00000148899,ENSMUST00000117440
ENSMUSG00000092097	ENSMUSG00000092097	Gm5819	18:8694076-8694541	0.164492	0.137457	0.224118	0.500827	0.176256	0.116858	0.175356	0.264647	1.5092	protein_coding	ENSMUST00000171469
ENSMUSG00000029469	ENSMUSG00000029469	Ift81	5:122550203-122614518	0.737812	0.627099	0.845742	0.769597	1.6876	0.877699	0.736884	1.11163	1.50856	protein_coding	ENSMUST00000139447,ENSMUST00000144065,ENSMUST00000196452,ENSMUST00000031426,ENSMUST00000127220,ENSMUST00000135956,ENSMUST00000196544,ENSMUST00000139590,ENSMUST00000136024
ENSMUSG00000055013	ENSMUSG00000055013	Agap1	1:89454805-89897617	1.04774	0.806516	0.978393	1.84315	1.35564	1.07398	0.944216	1.42426	1.5084	protein_coding	ENSMUST00000190096,ENSMUST00000027521,ENSMUST00000074945,ENSMUST00000212924,ENSMUST00000212721,ENSMUST00000185417
ENSMUSG00000044468	ENSMUSG00000044468	Fam46c	3:100451627-100489324	1.61613	2.07353	1.53072	3.58325	1.8531	2.43741	1.74013	2.62459	1.50827	protein_coding	ENSMUST00000128107,ENSMUST00000061455,ENSMUST00000139833
ENSMUSG00000056429	ENSMUSG00000056429	Tgoln1	6:72608431-72617000	45.5291	41.5328	43.7253	74.786	60.1495	62.3237	43.5957	65.7531	1.50825	protein_coding	ENSMUST00000070524
ENSMUSG00000019590	ENSMUSG00000019590	Cyb561	11:105933701-105953336	2.29061	1.56895	1.58521	2.42845	3.32102	2.45898	1.81492	2.73615	1.50758	protein_coding	ENSMUST00000184269,ENSMUST00000146607,ENSMUST00000150563,ENSMUST00000019734,ENSMUST00000183493,ENSMUST00000143251,ENSMUST00000184086
ENSMUSG00000055799	ENSMUSG00000055799	Tcf7l1	6:72626377-72789254	2.55684	3.17116	2.24687	4.44951	3.67043	3.90042	2.65829	4.00679	1.50728	protein_coding	ENSMUST00000149446,ENSMUST00000069536,ENSMUST00000114053,ENSMUST00000182651,ENSMUST00000141743
ENSMUSG00000062908	ENSMUSG00000062908	Acadm	3:153922356-153944632	193.504	178.378	225.886	313.489	284.675	302.785	199.256	300.316	1.50719	protein_coding	ENSMUST00000196188,ENSMUST00000130713,ENSMUST00000199342,ENSMUST00000072697,ENSMUST00000196688,ENSMUST00000135724,ENSMUST00000150070,ENSMUST00000156310,ENSMUST00000137161,ENSMUST00000200250
ENSMUSG00000002324	ENSMUSG00000002324	Rec8	14:55618036-55625395	1.08776	0.851274	0.66594	0.798344	2.55805	0.568564	0.868325	1.30832	1.50672	protein_coding	ENSMUST00000141425,ENSMUST00000155193,ENSMUST00000002395,ENSMUST00000140335
ENSMUSG00000039087	ENSMUSG00000039087	Rreb1	13:37778399-37952002	3.91587	4.6501	3.77594	5.69948	5.74508	7.14581	4.11397	6.19679	1.50628	protein_coding	ENSMUST00000138043,ENSMUST00000124268,ENSMUST00000110238,ENSMUST00000128570,ENSMUST00000110237,ENSMUST00000162849,ENSMUST00000124373,ENSMUST00000122842,ENSMUST00000037232,ENSMUST00000149745,ENSMUST00000138110
ENSMUSG00000079003	ENSMUSG00000079003	Samd1	8:83997671-84000409	4.62107	3.6556	3.82784	6.26277	6.55838	5.40947	4.03484	6.07687	1.5061	protein_coding	ENSMUST00000209606,ENSMUST00000210523,ENSMUST00000095228
ENSMUSG00000029598	ENSMUSG00000029598	Plbd2	5:120483281-120503625	13.4644	16.0556	13.1107	21.4615	22.7101	20.0325	14.2102	21.4014	1.50605	protein_coding	ENSMUST00000131831,ENSMUST00000151361,ENSMUST00000031597
ENSMUSG00000020778	ENSMUSG00000020778	Ten1	11:116198854-116215318	2.0653	2.35626	2.33704	3.60693	3.43324	3.13778	2.25287	3.39265	1.50593	protein_coding	ENSMUST00000021130,ENSMUST00000135460,ENSMUST00000124663,ENSMUST00000146066
ENSMUSG00000032115	ENSMUSG00000032115	Hyou1	9:44379489-44392369	51.1389	21.4547	23.7887	28.463	56.64	60.0295	32.1274	48.3775	1.5058	protein_coding	ENSMUST00000160902,ENSMUST00000161537,ENSMUST00000066601,ENSMUST00000159473,ENSMUST00000161147,ENSMUST00000160112,ENSMUST00000161318,ENSMUST00000162560
ENSMUSG00000010025	ENSMUSG00000010025	Aldh3a2	11:61223416-61267464	205.107	188.778	272.135	334.886	318.982	348.946	222.007	334.271	1.50568	protein_coding	ENSMUST00000128991,ENSMUST00000149298,ENSMUST00000147291,ENSMUST00000141368,ENSMUST00000208086,ENSMUST00000108715,ENSMUST00000074127,ENSMUST00000066277
ENSMUSG00000094806	ENSMUSG00000094806	Cyp2d10	15:82402845-82407194	302.196	286.841	268.276	433.142	402.491	455.193	285.771	430.275	1.50566	protein_coding	ENSMUST00000072776
ENSMUSG00000021696	ENSMUSG00000021696	Elovl7	13:108214403-108287105	0.104879	0.141192	0.147459	0.23569	0.193637	0.163161	0.131177	0.197496	1.50557	protein_coding	ENSMUST00000022207
ENSMUSG00000024411	ENSMUSG00000024411	Aqp4	18:15389393-15403684	0.173431	0.391217	0.994738	1.11331	0.696128	0.537392	0.519795	0.782277	1.50497	protein_coding	ENSMUST00000079081
ENSMUSG00000025758	ENSMUSG00000025758	Plk4	3:40800018-40816883	0.339747	0.411896	0.285437	0.52178	0.63539	0.403456	0.345693	0.520209	1.50483	protein_coding	ENSMUST00000203295,ENSMUST00000204473,ENSMUST00000205046,ENSMUST00000167556,ENSMUST00000026858,ENSMUST00000203320,ENSMUST00000204289,ENSMUST00000204032,ENSMUST00000203895,ENSMUST00000204594
ENSMUSG00000036863	ENSMUSG00000036863	Syde2	3:145987869-146021720	1.57833	1.21566	1.90197	2.28801	1.82897	2.94924	1.56532	2.35541	1.50474	protein_coding	ENSMUST00000200546,ENSMUST00000195918,ENSMUST00000212479,ENSMUST00000039517
ENSMUSG00000041028	ENSMUSG00000041028	Ghitm	14:37120443-37135322	123.173	122.18	136.313	187.035	175.042	212.044	127.222	191.374	1.50425	protein_coding	ENSMUST00000165649,ENSMUST00000042564
ENSMUSG00000074071	ENSMUSG00000074071	Fam169b	7:68273838-68363092	7.90596	11.0045	10.5253	15.6463	14.2875	14.3383	9.81192	14.7574	1.50402	protein_coding	ENSMUST00000125685,ENSMUST00000098378,ENSMUST00000153805,ENSMUST00000208070,ENSMUST00000210558,ENSMUST00000153458
ENSMUSG00000020897	ENSMUSG00000020897	Aurkb	11:69045646-69051664	0.188463	0.325281	0.172102	0.334157	0.431625	0.265633	0.228615	0.343805	1.50386	protein_coding	ENSMUST00000139457,ENSMUST00000140531,ENSMUST00000021277,ENSMUST00000149018,ENSMUST00000108666,ENSMUST00000139594,ENSMUST00000126576,ENSMUST00000156373
ENSMUSG00000056050	ENSMUSG00000056050	Mia3	1:183326724-183351108	74.1721	57.4029	62.6369	100.946	86.3231	104.651	64.7373	97.3067	1.5031	protein_coding	ENSMUST00000109158,ENSMUST00000194543,ENSMUST00000195233,ENSMUST00000069922,ENSMUST00000192090,ENSMUST00000194807
ENSMUSG00000044026	ENSMUSG00000044026	Slc35g1	19:38395979-38405607	9.02184	16.7124	13.0555	20.5904	19.8916	17.8016	12.9299	19.4279	1.50255	protein_coding	ENSMUST00000054098
ENSMUSG00000023259	ENSMUSG00000023259	Slc26a6	9:108853282-108913049	3.85264	4.01799	4.60942	5.04825	7.49929	6.20068	4.16002	6.24941	1.50226	protein_coding	ENSMUST00000193291,ENSMUST00000191404,ENSMUST00000192559,ENSMUST00000195646,ENSMUST00000188557,ENSMUST00000193463,ENSMUST00000098376,ENSMUST00000193825,ENSMUST00000192507,ENSMUST00000193874
ENSMUSG00000026227	ENSMUSG00000026227	2810459M11Rik	1:86045862-86055456	16.3285	12.964	13.4734	19.1154	24.0137	21.1066	14.2553	21.4119	1.50203	protein_coding	ENSMUST00000027429,ENSMUST00000165824
ENSMUSG00000048546	ENSMUSG00000048546	Tob2	15:81848269-81858326	16.9241	21.5926	18.6364	42.2119	23.7303	19.8964	19.051	28.6129	1.50191	protein_coding	ENSMUST00000050467
ENSMUSG00000027699	ENSMUSG00000027699	Ect2	3:27097221-27153878	0.532395	0.825353	0.594657	1.04144	1.42	0.470595	0.650802	0.977345	1.50176	protein_coding	ENSMUST00000176535,ENSMUST00000176780,ENSMUST00000108300,ENSMUST00000124727,ENSMUST00000176908,ENSMUST00000175857,ENSMUST00000184113,ENSMUST00000108296,ENSMUST00000177055,ENSMUST00000150061,ENSMUST00000176242,ENSMUST00000196926,ENSMUST00000108298
ENSMUSG00000051225	ENSMUSG00000051225	Fam83a	15:57985418-58011009	0.123755	0.40867	0.0702253	0.348462	0.199236	0.357118	0.200883	0.301605	1.50139	protein_coding	ENSMUST00000050374,ENSMUST00000161231,ENSMUST00000160942
ENSMUSG00000021569	ENSMUSG00000021569	Trip13	13:73911346-73937767	0.267117	0.142984	0.242374	0.286969	0.566363	0.126253	0.217492	0.326528	1.50134	protein_coding	ENSMUST00000022053
ENSMUSG00000036208	ENSMUSG00000036208	Nepro	16:44724300-44737284	1.7296	1.97057	1.45067	2.49855	2.81141	2.42183	1.71695	2.57726	1.50107	protein_coding	ENSMUST00000048788,ENSMUST00000130805,ENSMUST00000123673,ENSMUST00000132610,ENSMUST00000147804
ENSMUSG00000028282	ENSMUSG00000028282	Casp8ap2	4:32615450-32653265	0.870852	0.825099	0.782416	1.29319	0.88216	1.54344	0.826122	1.2396	1.5005	protein_coding	ENSMUST00000029950,ENSMUST00000124278,ENSMUST00000178925,ENSMUST00000108178,ENSMUST00000127619
ENSMUSG00000034675	ENSMUSG00000034675	Dbn1	13:55473428-55488111	0.538355	0.702574	0.591322	1.08347	0.798088	0.867674	0.61075	0.916411	1.50047	protein_coding	ENSMUST00000127867,ENSMUST00000124480,ENSMUST00000021950,ENSMUST00000109921,ENSMUST00000109923,ENSMUST00000139275,ENSMUST00000135705,ENSMUST00000139516,ENSMUST00000175813
ENSMUSG00000074254	ENSMUSG00000074254	Cyp2a4	7:26307168-26315088	520.762	786.276	516.982	1212.04	658.513	866.15	608.007	912.234	1.50037	protein_coding	ENSMUST00000098657
ENSMUSG00000066278	ENSMUSG00000066278	Vps37b	5:124004640-124032270	7.21748	5.52794	5.84872	8.33131	9.66166	9.87553	6.19805	9.2895	1.49878	protein_coding	ENSMUST00000199306,ENSMUST00000040967,ENSMUST00000199741
ENSMUSG00000074261	ENSMUSG00000074261	Erich4	7:25614619-25615892	0	0	0.0664386	0.0995617	0	0	0.0221462	0.0331872	1.49855	protein_coding	ENSMUST00000098663
ENSMUSG00000040891	ENSMUSG00000040891	Foxa3	7:19013283-19023538	16.5234	19.7667	16.4433	30.3504	28.7608	19.8935	17.5778	26.3349	1.49819	protein_coding	ENSMUST00000036018
ENSMUSG00000027465	ENSMUSG00000027465	Tbc1d20	2:152293827-152313996	12.3217	11.2711	10.6636	16.8193	17.456	17.0344	11.4188	17.1032	1.49781	protein_coding	ENSMUST00000028963,ENSMUST00000147591,ENSMUST00000144252,ENSMUST00000141373,ENSMUST00000140482
ENSMUSG00000008734	ENSMUSG00000008734	Gprc5b	7:118972046-118995211	0.0220874	0.16531	0.17449	0.136228	0.18266	0.222985	0.120629	0.180624	1.49735	protein_coding	ENSMUST00000207614,ENSMUST00000208394,ENSMUST00000008878,ENSMUST00000207582
ENSMUSG00000027194	ENSMUSG00000027194	Ttc17	2:94300766-94406689	8.5521	8.6618	7.1056	12.5091	10.1987	13.6972	8.1065	12.135	1.49695	protein_coding	ENSMUST00000150215,ENSMUST00000055081,ENSMUST00000111238,ENSMUST00000150266,ENSMUST00000094801,ENSMUST00000111237
ENSMUSG00000042988	ENSMUSG00000042988	Notum	11:120653787-120661175	25.077	20.0824	19.3876	30.6609	26.3567	39.5097	21.5157	32.1758	1.49546	protein_coding	ENSMUST00000055439,ENSMUST00000106178,ENSMUST00000150458,ENSMUST00000106177
ENSMUSG00000103766	ENSMUSG00000103766	Gm38392	3:88243379-88287210	1.36647	1.32669	0.0971999	0.192811	2.77681	1.2017	0.93012	1.39044	1.4949	protein_coding	ENSMUST00000165196,ENSMUST00000163277
ENSMUSG00000045538	ENSMUSG00000045538	Ddx28	8:106009620-106011882	4.63055	5.2518	4.37472	6.37191	8.49762	6.42671	4.75236	7.09875	1.49373	protein_coding	ENSMUST00000058579
ENSMUSG00000078496	ENSMUSG00000078496	Zfp982	4:147492416-147513486	0.574944	0.510708	0.726361	1.20863	0.790787	0.706239	0.604004	0.901885	1.49318	protein_coding	ENSMUST00000063704,ENSMUST00000105721
ENSMUSG00000050105	ENSMUSG00000050105	Grrp1	4:134251109-134254106	0.0934625	0	0	0.0938121	0.0457192	0	0.0311542	0.0465104	1.49291	protein_coding	ENSMUST00000138366,ENSMUST00000060050
ENSMUSG00000062753	ENSMUSG00000062753	AI413582	17:27563574-27565749	2.9434	2.95713	3.35896	4.6404	4.13826	5.04457	3.0865	4.60774	1.49287	protein_coding	ENSMUST00000080190,ENSMUST00000154473,ENSMUST00000138728,ENSMUST00000145183
ENSMUSG00000039478	ENSMUSG00000039478	Micu3	8:40307457-40386308	0.78094	1.22671	0.905608	1.57144	1.28595	1.48907	0.971086	1.44882	1.49196	protein_coding	ENSMUST00000132481,ENSMUST00000136835,ENSMUST00000068999
ENSMUSG00000079610	ENSMUSG00000079610	Ankrd39	1:36537506-36547445	1.49926	0.952302	1.29115	1.32298	2.07743	2.18334	1.24757	1.86125	1.4919	protein_coding	ENSMUST00000208690,ENSMUST00000194894,ENSMUST00000001172,ENSMUST00000207922,ENSMUST00000208269,ENSMUST00000207843
ENSMUSG00000025745	ENSMUSG00000025745	Hadha	5:30118303-30155162	159.075	144.362	143.621	224.633	223.786	217.949	149.019	222.123	1.49056	protein_coding	ENSMUST00000196946,ENSMUST00000199559,ENSMUST00000126081,ENSMUST00000197491,ENSMUST00000026843,ENSMUST00000130358,ENSMUST00000132486,ENSMUST00000196156,ENSMUST00000156859
ENSMUSG00000049536	ENSMUSG00000049536	Tceal1	X:136707981-136711478	0.642892	0.40111	0.532766	0.560519	1.24283	0.546147	0.525589	0.783165	1.49007	protein_coding	ENSMUST00000055104
ENSMUSG00000031775	ENSMUSG00000031775	Pllp	8:94674893-94696278	10.3989	10.7853	7.82525	14.6048	14.6633	13.9506	9.66982	14.4062	1.48981	protein_coding	ENSMUST00000213043,ENSMUST00000212555,ENSMUST00000034227
ENSMUSG00000017760	ENSMUSG00000017760	Ctsa	2:164832872-164841032	64.0255	59.8773	48.8769	83.2242	92.5135	81.5602	57.5932	85.766	1.48917	protein_coding	ENSMUST00000103092,ENSMUST00000103093,ENSMUST00000017904,ENSMUST00000152721,ENSMUST00000151493,ENSMUST00000147883,ENSMUST00000130959,ENSMUST00000127650,ENSMUST00000155061,ENSMUST00000146525,ENSMUST00000144580,ENSMUST00000133077,ENSMUST00000140213,ENSMUST00000133502,ENSMUST00000143780,ENSMUST00000143293,ENSMUST00000128596
ENSMUSG00000029490	ENSMUSG00000029490	Mfsd7a	5:108441053-108448891	1.22251	1.63622	1.31108	2.41898	1.742	2.04634	1.38994	2.06911	1.48863	protein_coding	ENSMUST00000031455
ENSMUSG00000035919	ENSMUSG00000035919	Bbs9	9:22475714-22888280	1.68303	1.10448	1.5348	1.78191	2.50681	2.14391	1.44077	2.14421	1.48824	protein_coding	ENSMUST00000152719,ENSMUST00000147405,ENSMUST00000137547,ENSMUST00000147712,ENSMUST00000039798,ENSMUST00000130479,ENSMUST00000124076,ENSMUST00000150395,ENSMUST00000142313,ENSMUST00000128812,ENSMUST00000127296,ENSMUST00000136084
ENSMUSG00000027309	ENSMUSG00000027309	4930402H24Rik	2:130706199-130906406	8.66653	6.95976	7.82505	11.2054	10.7002	12.9905	7.81711	11.632	1.48802	protein_coding	ENSMUST00000145851,ENSMUST00000138758,ENSMUST00000119422,ENSMUST00000151673,ENSMUST00000110243,ENSMUST00000139684,ENSMUST00000148932,ENSMUST00000144014,ENSMUST00000044766,ENSMUST00000120316,ENSMUST00000123049,ENSMUST00000144717,ENSMUST00000133132,ENSMUST00000142128,ENSMUST00000148924,ENSMUST00000146975,ENSMUST00000138990
ENSMUSG00000032518	ENSMUSG00000032518	Rpsa	9:120127765-120132369	138.313	143.094	134.806	173.963	229.339	216.031	138.738	206.444	1.48802	protein_coding	ENSMUST00000035105
ENSMUSG00000051557	ENSMUSG00000051557	Pusl1	4:155887878-155891781	7.01392	6.50644	6.06769	10.4049	8.95805	9.77623	6.52935	9.71306	1.4876	protein_coding	ENSMUST00000142566,ENSMUST00000097737,ENSMUST00000130146,ENSMUST00000142724,ENSMUST00000129637,ENSMUST00000123504,ENSMUST00000150446
ENSMUSG00000026578	ENSMUSG00000026578	Ccdc181	1:164275584-164287847	2.14779	1.08358	1.39192	2.0239	2.41129	2.44182	1.5411	2.29234	1.48747	protein_coding	ENSMUST00000027867
ENSMUSG00000032353	ENSMUSG00000032353	Tmed3	9:89699204-89705068	21.3919	11.4086	14.1711	15.5549	29.7872	24.5015	15.6572	23.2812	1.48693	protein_coding	ENSMUST00000058488,ENSMUST00000188808
ENSMUSG00000020844	ENSMUSG00000020844	Nxn	11:76257197-76399140	0.650931	1.12923	0.833174	1.23309	1.84207	0.810354	0.871112	1.29517	1.4868	protein_coding	ENSMUST00000021204,ENSMUST00000131472
ENSMUSG00000034959	ENSMUSG00000034959	5031414D18Rik	14:75016026-75052532	0.226445	0.0343934	0.124781	0.249962	0.10932	0.213944	0.12854	0.191075	1.48651	protein_coding	ENSMUST00000036072
ENSMUSG00000027340	ENSMUSG00000027340	Slc23a2	2:132052495-132145108	6.51028	6.2489	5.70712	11.6394	6.83898	8.97068	6.15543	9.14969	1.48644	protein_coding	ENSMUST00000154009,ENSMUST00000127724,ENSMUST00000148749,ENSMUST00000128899,ENSMUST00000133407,ENSMUST00000137910,ENSMUST00000028815
ENSMUSG00000041718	ENSMUSG00000041718	Alg13	X:144317803-144374450	3.07831	3.01339	3.65937	4.21264	5.51236	4.76693	3.25036	4.83064	1.48619	protein_coding	ENSMUST00000144185,ENSMUST00000197138,ENSMUST00000149330,ENSMUST00000132416,ENSMUST00000145724,ENSMUST00000123710,ENSMUST00000198039,ENSMUST00000199040,ENSMUST00000070801,ENSMUST00000197316,ENSMUST00000149811,ENSMUST00000154827,ENSMUST00000040338,ENSMUST00000149427
ENSMUSG00000075706	ENSMUSG00000075706	Gpx4	10:80047165-80056439	308.269	343.383	392.451	424.521	619.828	507.157	348.034	517.169	1.48597	protein_coding	ENSMUST00000097227,ENSMUST00000144698,ENSMUST00000183037,ENSMUST00000145703,ENSMUST00000154095,ENSMUST00000136081,ENSMUST00000105372
ENSMUSG00000050069	ENSMUSG00000050069	Grem2	1:174833784-174921819	3.03644	3.53647	2.4724	4.08296	5.02075	4.33607	3.0151	4.47993	1.48583	protein_coding	ENSMUST00000055294
ENSMUSG00000060961	ENSMUSG00000060961	Slc4a4	5:88886817-89239653	11.1538	10.5945	14.2674	19.0989	15.4013	19.0097	12.0052	17.8366	1.48574	protein_coding	ENSMUST00000134303,ENSMUST00000135283,ENSMUST00000113216,ENSMUST00000156238,ENSMUST00000148750,ENSMUST00000144713,ENSMUST00000113218,ENSMUST00000130041
ENSMUSG00000025395	ENSMUSG00000025395	Prim1	10:128015167-128030037	2.3118	2.30967	2.00692	4.13961	3.31403	2.38271	2.20946	3.27878	1.48397	protein_coding	ENSMUST00000133285,ENSMUST00000026461,ENSMUST00000138330,ENSMUST00000178041,ENSMUST00000135580
ENSMUSG00000050989	ENSMUSG00000050989	Sepn1	4:134537891-134552166	2.60865	3.24697	7.18654	2.80188	13.9312	2.62076	4.34739	6.45128	1.48394	protein_coding	ENSMUST00000060435,ENSMUST00000127585
ENSMUSG00000001288	ENSMUSG00000001288	Rarg	15:102234937-102257517	2.60249	2.47469	2.48093	3.78722	3.41421	4.01391	2.51937	3.73845	1.48388	protein_coding	ENSMUST00000135466,ENSMUST00000043172,ENSMUST00000130204,ENSMUST00000124224,ENSMUST00000063339,ENSMUST00000155563
ENSMUSG00000050103	ENSMUSG00000050103	Agmo	12:37241640-37582202	51.3214	53.3749	59.2018	83.0849	78.3817	81.6703	54.6327	81.0456	1.48346	protein_coding	ENSMUST00000160158,ENSMUST00000160390,ENSMUST00000160768,ENSMUST00000159998,ENSMUST00000049874
ENSMUSG00000029703	ENSMUSG00000029703	Lrwd1	5:136122771-136136074	2.82489	3.03509	2.08233	3.04413	5.70525	3.03192	2.64744	3.9271	1.48336	protein_coding	ENSMUST00000149673,ENSMUST00000006301,ENSMUST00000139908,ENSMUST00000199786,ENSMUST00000148475,ENSMUST00000132976,ENSMUST00000150406,ENSMUST00000142272,ENSMUST00000128255
ENSMUSG00000021066	ENSMUSG00000021066	Atl1	12:69893104-69964085	0.389016	0.447174	0.305953	0.518208	0.614812	0.560886	0.380714	0.564635	1.48309	protein_coding	ENSMUST00000021466
ENSMUSG00000027959	ENSMUSG00000027959	Sass6	3:116594981-116631004	0.698205	0.389838	0.307984	0.866576	0.609021	0.594073	0.465342	0.68989	1.48254	protein_coding	ENSMUST00000198747,ENSMUST00000029571,ENSMUST00000197063,ENSMUST00000196619,ENSMUST00000197335,ENSMUST00000198386,ENSMUST00000198514,ENSMUST00000198311
ENSMUSG00000026357	ENSMUSG00000026357	Rgs18	1:144752682-144775435	0	0.0890708	0.0938383	0.105896	0.0372629	0.128003	0.0609697	0.0903873	1.4825	protein_coding	ENSMUST00000027603
ENSMUSG00000030556	ENSMUSG00000030556	Lrrc28	7:67513409-67645268	26.6164	33.7219	39.2661	58.5098	54.0237	35.0852	33.2015	49.2062	1.48205	protein_coding	ENSMUST00000053950,ENSMUST00000191386,ENSMUST00000190770,ENSMUST00000190276,ENSMUST00000188971,ENSMUST00000190115,ENSMUST00000032775,ENSMUST00000185818,ENSMUST00000189836,ENSMUST00000191062,ENSMUST00000191035,ENSMUST00000187953
ENSMUSG00000038539	ENSMUSG00000038539	Atf5	7:44812255-44816658	202.88	158.173	195.146	257.739	294.023	272.426	185.4	274.729	1.48182	protein_coding	ENSMUST00000047356,ENSMUST00000107893,ENSMUST00000209072
ENSMUSG00000056973	ENSMUSG00000056973	Ces1d	8:93166067-93197838	446.722	415.706	485.317	601.059	629.803	765.723	449.248	665.528	1.48143	protein_coding	ENSMUST00000143256,ENSMUST00000129987,ENSMUST00000034172,ENSMUST00000148340
ENSMUSG00000052369	ENSMUSG00000052369	Tmem106c	15:97964228-97970286	9.7632	8.72711	10.7129	12.4931	17.5007	13.2607	9.7344	14.4182	1.48116	protein_coding	ENSMUST00000064200
ENSMUSG00000034449	ENSMUSG00000034449	Dhrs11	11:84820855-84828994	12.947	12.7979	12.3078	19.0147	19.813	17.5221	12.6842	18.7833	1.48084	protein_coding	ENSMUST00000047560,ENSMUST00000151496
ENSMUSG00000021591	ENSMUSG00000021591	Glrx	13:75839867-75850151	23.9071	25.845	35.7334	39.1403	41.1993	46.2199	28.4952	42.1865	1.48048	protein_coding	ENSMUST00000022082
ENSMUSG00000029165	ENSMUSG00000029165	Agbl5	5:30888693-30906965	3.17176	2.76398	2.9505	4.35607	4.84624	3.95308	2.96208	4.38513	1.48042	protein_coding	ENSMUST00000201917,ENSMUST00000201014,ENSMUST00000114700,ENSMUST00000201817,ENSMUST00000201901,ENSMUST00000202565,ENSMUST00000200850,ENSMUST00000201918,ENSMUST00000200695,ENSMUST00000201523,ENSMUST00000200990,ENSMUST00000202757,ENSMUST00000201167,ENSMUST00000201225,ENSMUST00000069705,ENSMUST00000202060,ENSMUST00000202109,ENSMUST00000201168
ENSMUSG00000042320	ENSMUSG00000042320	Prox2	12:85086384-85106431	0.570429	0.603729	0.448945	0.629889	0.535266	1.23758	0.541034	0.800912	1.48033	protein_coding	ENSMUST00000110249,ENSMUST00000191324,ENSMUST00000177289
ENSMUSG00000024758	ENSMUSG00000024758	Rtn3	19:7425900-7483289	51.6399	48.4866	52.2205	70.7488	82.5039	72.166	50.7823	75.1396	1.47964	protein_coding	ENSMUST00000088169,ENSMUST00000065304,ENSMUST00000088171,ENSMUST00000025667
ENSMUSG00000051076	ENSMUSG00000051076	Vtcn1	3:100825458-100896922	0.115449	0.0645164	0.129777	0.194042	0.163873	0.100376	0.103247	0.152764	1.47959	protein_coding	ENSMUST00000054791
ENSMUSG00000052302	ENSMUSG00000052302	Tbc1d30	10:121263823-121311189	1.71428	0.734693	0.679659	1.26778	1.30449	2.05545	1.04288	1.54257	1.47915	protein_coding	ENSMUST00000064107
ENSMUSG00000040612	ENSMUSG00000040612	Ildr2	1:166254138-166316823	6.36605	4.89959	7.58685	10.7788	8.04938	9.05274	6.28416	9.29364	1.4789	protein_coding	ENSMUST00000195557,ENSMUST00000194964,ENSMUST00000192732,ENSMUST00000111416,ENSMUST00000193860,ENSMUST00000192638,ENSMUST00000192426
ENSMUSG00000032656	ENSMUSG00000032656	March3	18:56761715-56925548	0.963347	0.520117	1.08855	1.76105	0.99376	1.04757	0.857338	1.26746	1.47837	protein_coding	ENSMUST00000035278,ENSMUST00000153044,ENSMUST00000102912
ENSMUSG00000062997	ENSMUSG00000062997	Rpl35	2:39001579-39005624	49.6545	53.0797	47.7352	66.2467	88.0942	68.0609	50.1565	74.1339	1.47805	protein_coding	ENSMUST00000126246,ENSMUST00000152441,ENSMUST00000080861
ENSMUSG00000023284	ENSMUSG00000023284	Zfp605	5:110110091-110129794	0.64486	0.768248	0.827312	1.04696	1.44439	0.819615	0.746807	1.10365	1.47783	protein_coding	ENSMUST00000112528,ENSMUST00000144089,ENSMUST00000086686,ENSMUST00000147631
ENSMUSG00000042524	ENSMUSG00000042524	Sun2	15:79724069-79742536	13.3795	15.4006	18.9794	26.8104	19.6054	24.1618	15.9198	23.5259	1.47777	protein_coding	ENSMUST00000162392,ENSMUST00000100439,ENSMUST00000159762,ENSMUST00000162064,ENSMUST00000159660,ENSMUST00000089311,ENSMUST00000160355,ENSMUST00000162499,ENSMUST00000046259
ENSMUSG00000042712	ENSMUSG00000042712	Wbp5	X:136245078-136247139	14.4245	13.4658	14.9645	21.0255	22.5084	19.7816	14.2849	21.1052	1.47744	protein_coding	ENSMUST00000048687,ENSMUST00000113115
ENSMUSG00000027953	ENSMUSG00000027953	Slc50a1	3:89268245-89270570	10.4277	9.80819	10.7142	14.8585	16.0022	14.8589	10.3167	15.2399	1.4772	protein_coding	ENSMUST00000029565,ENSMUST00000130690,ENSMUST00000132445,ENSMUST00000148095,ENSMUST00000185119,ENSMUST00000107460,ENSMUST00000130230,ENSMUST00000144777,ENSMUST00000133575
ENSMUSG00000063524	ENSMUSG00000063524	Eno1	4:150236720-150248879	128.093	179.272	174.627	276.234	214.248	221.271	160.664	237.251	1.47669	protein_coding	ENSMUST00000130632,ENSMUST00000136310,ENSMUST00000150175,ENSMUST00000151057,ENSMUST00000133839,ENSMUST00000080149,ENSMUST00000080926,ENSMUST00000141931,ENSMUST00000133789,ENSMUST00000148605,ENSMUST00000135063
ENSMUSG00000002908	ENSMUSG00000002908	Kcnn1	8:70842048-70863258	2.06639	2.38387	2.04447	1.71859	4.03241	3.83877	2.16491	3.19659	1.47655	protein_coding	ENSMUST00000212509,ENSMUST00000110081,ENSMUST00000212611,ENSMUST00000212086,ENSMUST00000212084,ENSMUST00000110078,ENSMUST00000212243,ENSMUST00000212414
ENSMUSG00000046323	ENSMUSG00000046323	Dppa3	6:122626409-122630272	0	0	0.132875	0.196	0	0	0.0442917	0.0653333	1.47507	protein_coding	ENSMUST00000123429,ENSMUST00000049644
ENSMUSG00000110206	ENSMUSG00000110206	Flt3l	7:45129787-45136432	8.63542	6.99942	8.12043	10.2782	12.5523	12.1981	7.91842	11.6762	1.47456	protein_coding	ENSMUST00000211503,ENSMUST00000146760,ENSMUST00000210197,ENSMUST00000210612,ENSMUST00000211429,ENSMUST00000209612,ENSMUST00000210083,ENSMUST00000210832,ENSMUST00000211542,ENSMUST00000210175,ENSMUST00000209238,ENSMUST00000210818,ENSMUST00000211246
ENSMUSG00000036565	ENSMUSG00000036565	Ttyh3	5:140620577-140649031	2.96337	2.69411	1.91602	3.977	3.9922	3.19683	2.5245	3.72201	1.47436	protein_coding	ENSMUST00000042661,ENSMUST00000200302,ENSMUST00000198765,ENSMUST00000197452,ENSMUST00000199157,ENSMUST00000198704
ENSMUSG00000031785	ENSMUSG00000031785	Adgrg1	8:94974750-95014217	1.40843	1.68246	1.02758	2.72135	2.01896	1.33137	1.37282	2.02389	1.47426	protein_coding	ENSMUST00000179619,ENSMUST00000093271,ENSMUST00000211984,ENSMUST00000212799,ENSMUST00000211850,ENSMUST00000212995,ENSMUST00000211944,ENSMUST00000212118,ENSMUST00000211911,ENSMUST00000212581,ENSMUST00000212956,ENSMUST00000212976,ENSMUST00000211806,ENSMUST00000212660,ENSMUST00000212531,ENSMUST00000212141
ENSMUSG00000022210	ENSMUSG00000022210	Dhrs4	14:55478757-55490338	91.0264	85.5456	98.0048	142.27	128.889	133.427	91.5256	134.862	1.47349	protein_coding	ENSMUST00000022821
ENSMUSG00000005397	ENSMUSG00000005397	Nid1	13:13437601-13512275	4.07913	3.81065	3.42447	6.14471	5.86571	4.65915	3.77142	5.55652	1.47333	protein_coding	ENSMUST00000005532
ENSMUSG00000018509	ENSMUSG00000018509	Cenpv	11:62524945-62539261	14.1218	14.5742	14.7547	18.3927	23.6657	21.9482	14.4836	21.3355	1.47309	protein_coding	ENSMUST00000135497,ENSMUST00000138772,ENSMUST00000123542,ENSMUST00000156349,ENSMUST00000123181,ENSMUST00000018653
ENSMUSG00000005823	ENSMUSG00000005823	Gpr108	17:57234913-57247641	9.59674	7.60359	7.45752	11.7945	12.5602	11.9459	8.21928	12.1002	1.47217	protein_coding	ENSMUST00000005975
ENSMUSG00000057322	ENSMUSG00000057322	Rpl38	11:114668523-114672331	194.135	195.468	186.586	240.513	349.37	258.312	192.063	282.732	1.47208	protein_coding	ENSMUST00000082092,ENSMUST00000106602,ENSMUST00000106599,ENSMUST00000077915
ENSMUSG00000021994	ENSMUSG00000021994	Wnt5a	14:28504749-28527447	0.428776	0.448043	0.338199	0.471999	0.753564	0.562041	0.405006	0.595868	1.47126	protein_coding	ENSMUST00000134163,ENSMUST00000112272,ENSMUST00000134766,ENSMUST00000146192,ENSMUST00000151929,ENSMUST00000063465
ENSMUSG00000048240	ENSMUSG00000048240	Gng7	10:80948623-81014945	0.173814	0.483235	0.250875	0.262502	0.519793	0.553352	0.302641	0.445216	1.4711	protein_coding	ENSMUST00000099462,ENSMUST00000118233,ENSMUST00000118465,ENSMUST00000126317,ENSMUST00000117805,ENSMUST00000092285
ENSMUSG00000059305	ENSMUSG00000059305	Vpreb1	16:16868401-16870843	0.323713	0.0675412	0.110566	0.330864	0	0.40723	0.167273	0.246031	1.47083	protein_coding	ENSMUST00000132272,ENSMUST00000135276,ENSMUST00000075017
ENSMUSG00000038155	ENSMUSG00000038155	Gstp2	19:4040284-4042236	0.411975	0.276191	0.225868	0.418282	0.264785	0.660652	0.304678	0.447906	1.4701	protein_coding	ENSMUST00000042700
ENSMUSG00000030643	ENSMUSG00000030643	Rab30	7:92741602-92844535	11.4637	7.89459	8.70104	16.4779	13.2139	11.5572	9.35311	13.7497	1.47006	protein_coding	ENSMUST00000208945,ENSMUST00000032879,ENSMUST00000208470,ENSMUST00000107180,ENSMUST00000107179
ENSMUSG00000020048	ENSMUSG00000020048	Hsp90b1	10:86690208-86705509	327.919	258.543	266.456	350.04	432.614	471.03	284.306	417.895	1.46988	protein_coding	ENSMUST00000134515,ENSMUST00000129413,ENSMUST00000020238,ENSMUST00000129178,ENSMUST00000146897
ENSMUSG00000060371	ENSMUSG00000060371	Caln1	5:130369454-130847412	1.91641	1.30166	1.70408	1.75594	3.50898	1.96525	1.64072	2.41006	1.4689	protein_coding	ENSMUST00000202728,ENSMUST00000111287,ENSMUST00000111288,ENSMUST00000141131,ENSMUST00000086029
ENSMUSG00000028549	ENSMUSG00000028549	Itgb3bp	4:99765401-99929813	2.91307	1.81606	2.19402	3.24655	3.40348	3.51915	2.30772	3.38973	1.46887	protein_coding	ENSMUST00000146739,ENSMUST00000146258,ENSMUST00000102786,ENSMUST00000123045,ENSMUST00000123830
ENSMUSG00000026134	ENSMUSG00000026134	Prim2	1:33453809-33669795	1.41855	1.40796	1.15501	1.95056	2.5702	1.32679	1.32717	1.94918	1.46867	protein_coding	ENSMUST00000187353,ENSMUST00000189552,ENSMUST00000027312
ENSMUSG00000022560	ENSMUSG00000022560	Slc52a2	15:76538942-76542130	3.3122	3.2612	3.06287	3.62937	4.22253	6.29859	3.21209	4.71683	1.46846	protein_coding	ENSMUST00000023220
ENSMUSG00000000958	ENSMUSG00000000958	Slc7a7	14:54369441-54417780	3.05259	2.0983	1.87826	3.17731	3.7019	3.44043	2.34305	3.43988	1.46812	protein_coding	ENSMUST00000197440,ENSMUST00000200545,ENSMUST00000196966,ENSMUST00000196215,ENSMUST00000195970,ENSMUST00000000984,ENSMUST00000195999,ENSMUST00000197667
ENSMUSG00000040660	ENSMUSG00000040660	Cyp2b9	7:26173410-26210661	278.271	305.096	404.295	561.454	430.867	457.669	329.221	483.33	1.4681	protein_coding	ENSMUST00000082214
ENSMUSG00000049717	ENSMUSG00000049717	Lig4	8:9969048-9977686	0.721263	0.95321	0.662251	0.985542	1.06976	1.375	0.778908	1.14343	1.468	protein_coding	ENSMUST00000170033,ENSMUST00000095476
ENSMUSG00000030302	ENSMUSG00000030302	Atp2b2	6:113743830-114042613	2.21097	1.50576	1.6605	3.46094	2.26269	2.16932	1.79241	2.63098	1.46785	protein_coding	ENSMUST00000101044,ENSMUST00000135199,ENSMUST00000205052,ENSMUST00000144507,ENSMUST00000154738,ENSMUST00000101045,ENSMUST00000152831,ENSMUST00000089003
ENSMUSG00000039737	ENSMUSG00000039737	Prkrip1	5:136178126-136198963	2.38167	3.33357	2.99645	4.11842	4.25612	4.41181	2.9039	4.26212	1.46772	protein_coding	ENSMUST00000149151,ENSMUST00000123921,ENSMUST00000151786,ENSMUST00000040980
ENSMUSG00000027938	ENSMUSG00000027938	Creb3l4	3:90237499-90243512	0.151295	0.0289695	0.115137	0.122889	0.182997	0.127471	0.0984672	0.144452	1.46701	protein_coding	ENSMUST00000029547,ENSMUST00000107369
ENSMUSG00000009905	ENSMUSG00000009905	Kdsr	1:106720458-106759727	4.7301	4.85982	4.91323	6.63246	6.70713	7.91863	4.83438	7.08607	1.46577	protein_coding	ENSMUST00000187617,ENSMUST00000187319,ENSMUST00000010049
ENSMUSG00000024381	ENSMUSG00000024381	Bin1	18:32377216-32435736	4.94055	4.3906	4.48575	7.03654	6.97056	6.24498	4.60563	6.75069	1.46575	protein_coding	ENSMUST00000025239,ENSMUST00000091967
ENSMUSG00000048578	ENSMUSG00000048578	Mlec	5:115142980-115158179	26.9361	19.1528	20.1619	28.6324	33.2235	35.211	22.0836	32.3556	1.46514	protein_coding	ENSMUST00000112121,ENSMUST00000124678
ENSMUSG00000030695	ENSMUSG00000030695	Aldoa	7:126795233-126809108	52.0658	55.9144	53.7705	80.4673	74.7552	81.6396	53.9169	78.954	1.46437	protein_coding	ENSMUST00000141355,ENSMUST00000143509,ENSMUST00000147748,ENSMUST00000087566,ENSMUST00000032934,ENSMUST00000151137,ENSMUST00000133514,ENSMUST00000106348,ENSMUST00000135707,ENSMUST00000205890,ENSMUST00000205336,ENSMUST00000153686,ENSMUST00000207534,ENSMUST00000139657
ENSMUSG00000052684	ENSMUSG00000052684	Jun	4:95049033-95052222	6.48128	4.739	3.01421	9.46111	4.65974	6.7226	4.74483	6.94782	1.46429	protein_coding	ENSMUST00000107094
ENSMUSG00000040213	ENSMUSG00000040213	Kyat3	3:142701050-142746870	164.792	138.788	155.866	213.022	265.449	194.11	153.149	224.194	1.4639	protein_coding	ENSMUST00000129775,ENSMUST00000106218,ENSMUST00000198957,ENSMUST00000128096,ENSMUST00000196928,ENSMUST00000044392,ENSMUST00000137623,ENSMUST00000199519
ENSMUSG00000043079	ENSMUSG00000043079	Synpo	18:60593972-60660142	2.3657	2.7257	3.10367	4.25796	2.92265	4.81558	2.73169	3.99873	1.46383	protein_coding	ENSMUST00000155195,ENSMUST00000160395,ENSMUST00000154857,ENSMUST00000139236,ENSMUST00000128528,ENSMUST00000115318,ENSMUST00000097566,ENSMUST00000123288,ENSMUST00000130360,ENSMUST00000143275,ENSMUST00000137894,ENSMUST00000130044
ENSMUSG00000022425	ENSMUSG00000022425	Enpp2	15:54838897-54920146	20.3404	19.1153	16.4065	22.2465	28.9456	30.5712	18.6207	27.2544	1.46366	protein_coding	ENSMUST00000171545,ENSMUST00000167541,ENSMUST00000173516,ENSMUST00000041591
ENSMUSG00000021556	ENSMUSG00000021556	Golm1	13:59634995-59675784	1.12761	1.14582	0.833374	2.12782	1.42038	0.998325	1.0356	1.51551	1.46341	protein_coding	ENSMUST00000095739,ENSMUST00000022039
ENSMUSG00000034295	ENSMUSG00000034295	Fhod3	18:24709444-25133500	0.236151	0.108887	0.249198	0.526566	0.179639	0.162947	0.198079	0.289717	1.46264	protein_coding	ENSMUST00000037097
ENSMUSG00000027864	ENSMUSG00000027864	Ptgfrn	3:101040231-101110278	0.875598	0.937837	0.761562	1.1286	1.35902	1.27714	0.858332	1.25492	1.46204	protein_coding	ENSMUST00000200065,ENSMUST00000198037,ENSMUST00000102694
ENSMUSG00000029359	ENSMUSG00000029359	Tesc	5:118027742-118061878	0.226123	0.193456	0.217612	0.269933	0.493025	0.168324	0.212397	0.310427	1.46154	protein_coding	ENSMUST00000124648,ENSMUST00000145526,ENSMUST00000151792,ENSMUST00000135540,ENSMUST00000148777,ENSMUST00000031304
ENSMUSG00000036330	ENSMUSG00000036330	Slc18a1	8:69037710-69089235	2.25091	1.41969	1.86706	2.66113	2.27528	3.15683	1.84589	2.69775	1.46149	protein_coding	ENSMUST00000142710,ENSMUST00000037478,ENSMUST00000148856,ENSMUST00000147674,ENSMUST00000142548
ENSMUSG00000053580	ENSMUSG00000053580	Tanc2	11:105589985-105929304	0.734839	0.760193	0.67452	1.64709	1.00548	0.517325	0.723184	1.05663	1.46108	protein_coding	ENSMUST00000168598,ENSMUST00000089485,ENSMUST00000100330,ENSMUST00000167695,ENSMUST00000207807,ENSMUST00000124367,ENSMUST00000147975,ENSMUST00000146162
ENSMUSG00000051149	ENSMUSG00000051149	Adnp	2:168180985-168207112	0.817567	0.666675	0.628375	1.68614	0.869668	0.527218	0.704206	1.02768	1.45934	protein_coding	ENSMUST00000057793,ENSMUST00000131200,ENSMUST00000088001,ENSMUST00000139984
ENSMUSG00000070858	ENSMUSG00000070858	Gm1673	5:33983432-33985013	0.162206	0	0.139209	0.176438	0	0.263252	0.100472	0.146563	1.45875	protein_coding	ENSMUST00000094869,ENSMUST00000114382,ENSMUST00000114383,ENSMUST00000142510,ENSMUST00000206020,ENSMUST00000114384
ENSMUSG00000039810	ENSMUSG00000039810	Zc3h10	10:128541962-128547774	2.6188	2.06636	2.16079	3.3491	3.43918	3.19817	2.28198	3.32882	1.45874	protein_coding	ENSMUST00000152539,ENSMUST00000040572,ENSMUST00000135226,ENSMUST00000133458
ENSMUSG00000050947	ENSMUSG00000050947	Amigo1	3:108186334-108192286	3.60452	2.3006	1.52723	3.46945	3.92072	3.45032	2.47745	3.6135	1.45855	protein_coding	ENSMUST00000106659,ENSMUST00000106661,ENSMUST00000106656,ENSMUST00000050909,ENSMUST00000155782
ENSMUSG00000037405	ENSMUSG00000037405	Icam1	9:21015959-21028797	5.70426	5.18133	3.63904	7.31066	6.83258	7.03937	4.84154	7.06087	1.45839	protein_coding	ENSMUST00000086399
ENSMUSG00000026456	ENSMUSG00000026456	Cyb5r1	1:134405558-134411740	5.66756	4.96224	4.51005	6.22858	7.24806	8.60013	5.04662	7.35892	1.45819	protein_coding	ENSMUST00000172496,ENSMUST00000186489,ENSMUST00000173908,ENSMUST00000130836,ENSMUST00000154237,ENSMUST00000027726,ENSMUST00000133686,ENSMUST00000172795,ENSMUST00000127412,ENSMUST00000174315
ENSMUSG00000061079	ENSMUSG00000061079	Zfp143	7:110061216-110095394	1.92616	1.82061	1.35038	2.7071	2.48135	2.2426	1.69905	2.47702	1.45788	protein_coding	ENSMUST00000209252,ENSMUST00000084727,ENSMUST00000209505,ENSMUST00000169638,ENSMUST00000211798
ENSMUSG00000025738	ENSMUSG00000025738	Fbxl16	17:25809084-25821244	0.0828088	0.129929	0.0678154	0.114947	0.197207	0.0966947	0.0935177	0.136283	1.45729	protein_coding	ENSMUST00000045692
ENSMUSG00000033715	ENSMUSG00000033715	Akr1c14	13:4049010-4090422	159.964	128.344	148.549	174.471	217.743	244.393	145.619	212.202	1.45724	protein_coding	ENSMUST00000147180,ENSMUST00000041768,ENSMUST00000118717
ENSMUSG00000030729	ENSMUSG00000030729	Pgm2l1	7:100227393-100278868	0.758406	0.667481	0.730649	1.2957	0.758268	1.08848	0.718845	1.04748	1.45717	protein_coding	ENSMUST00000054436,ENSMUST00000084935,ENSMUST00000208158,ENSMUST00000162108
ENSMUSG00000044949	ENSMUSG00000044949	Ubtd2	11:32455369-32516687	0.677555	0.386281	0.567804	0.933054	0.790775	0.652998	0.54388	0.792276	1.45671	protein_coding	ENSMUST00000051053
ENSMUSG00000028637	ENSMUSG00000028637	Ccdc30	4:119322892-119415521	1.93563	2.91266	1.34012	2.13463	4.19377	2.68387	2.0628	3.00409	1.45631	protein_coding	ENSMUST00000148236,ENSMUST00000127474,ENSMUST00000143494,ENSMUST00000152879,ENSMUST00000063642,ENSMUST00000135997,ENSMUST00000084307,ENSMUST00000044781,ENSMUST00000127149,ENSMUST00000131141,ENSMUST00000154606,ENSMUST00000124048,ENSMUST00000146186
ENSMUSG00000048497	ENSMUSG00000048497	Mmgt2	11:62648663-62666354	1.20314	0.859544	1.89793	1.4551	2.84756	1.46495	1.3202	1.92254	1.45624	protein_coding	ENSMUST00000148707,ENSMUST00000142112,ENSMUST00000062860,ENSMUST00000148696,ENSMUST00000129162,ENSMUST00000127589,ENSMUST00000155759
ENSMUSG00000022615	ENSMUSG00000022615	Tymp	15:89371930-89377039	12.3464	11.36	12.0132	15.9999	18.5597	17.4425	11.9065	17.334	1.45584	protein_coding	ENSMUST00000023285
ENSMUSG00000031980	ENSMUSG00000031980	Agt	8:124556533-124569706	397.358	337.763	373.099	557.794	516.55	537.141	369.407	537.162	1.45412	protein_coding	ENSMUST00000063278
ENSMUSG00000061393	ENSMUSG00000061393	Acvr2b	9:119402443-119433501	0.915246	0.61442	0.420164	0.906636	1.04341	0.883713	0.649943	0.944586	1.45334	protein_coding	ENSMUST00000165044,ENSMUST00000035093
ENSMUSG00000039523	ENSMUSG00000039523	Cep104	4:153975193-154008732	1.91388	1.92128	1.63754	3.01061	2.89973	2.04115	1.82423	2.6505	1.45294	protein_coding	ENSMUST00000047497,ENSMUST00000183790,ENSMUST00000155414
ENSMUSG00000050854	ENSMUSG00000050854	Tmem125	4:118540940-118544044	3.93063	3.8988	4.41697	5.66439	6.407	5.72154	4.08213	5.93098	1.45291	protein_coding	ENSMUST00000150044,ENSMUST00000154025,ENSMUST00000060214,ENSMUST00000128098,ENSMUST00000156191
ENSMUSG00000057058	ENSMUSG00000057058	Skap1	11:96464592-96759130	0.256962	0.337219	0.223744	0.735376	0.148965	0.303961	0.272642	0.396101	1.45283	protein_coding	ENSMUST00000100521,ENSMUST00000149988,ENSMUST00000103154,ENSMUST00000100519,ENSMUST00000071510,ENSMUST00000107663,ENSMUST00000107662,ENSMUST00000127639,ENSMUST00000136836,ENSMUST00000123814
ENSMUSG00000029119	ENSMUSG00000029119	Man2b2	5:36806920-36830653	16.7718	14.8406	15.1342	24.9204	20.0968	22.881	15.5822	22.6327	1.45247	protein_coding	ENSMUST00000147893,ENSMUST00000031002,ENSMUST00000124711
ENSMUSG00000052133	ENSMUSG00000052133	Sema5b	16:35541144-35664732	0.518189	0.332868	0.53257	1.04863	0.511984	0.449043	0.461209	0.669886	1.45246	protein_coding	ENSMUST00000050625,ENSMUST00000133554,ENSMUST00000149855,ENSMUST00000128347,ENSMUST00000128966,ENSMUST00000120756,ENSMUST00000139805,ENSMUST00000149097
ENSMUSG00000047843	ENSMUSG00000047843	Bri3	5:144244436-144446757	34.4262	45.3292	39.1685	63.4326	54.6482	54.6364	39.6413	57.5724	1.45233	protein_coding	ENSMUST00000155491,ENSMUST00000110695,ENSMUST00000056578
ENSMUSG00000031402	ENSMUSG00000031402	Mpp1	X:75109732-75131016	19.1155	15.0683	12.3981	23.9344	21.8083	21.8978	15.5273	22.5468	1.45208	protein_coding	ENSMUST00000114092,ENSMUST00000132501,ENSMUST00000114091,ENSMUST00000132935,ENSMUST00000127023,ENSMUST00000033775,ENSMUST00000135285,ENSMUST00000156975,ENSMUST00000155742,ENSMUST00000153318
ENSMUSG00000058318	ENSMUSG00000058318	Phf21a	2:92093116-92364666	4.28826	4.51398	3.49846	6.02488	4.64703	7.18736	4.10023	5.95309	1.45189	protein_coding	ENSMUST00000138995,ENSMUST00000090586,ENSMUST00000159961,ENSMUST00000128781,ENSMUST00000162146,ENSMUST00000111293,ENSMUST00000111292,ENSMUST00000111291,ENSMUST00000111290,ENSMUST00000111297,ENSMUST00000162188,ENSMUST00000160235,ENSMUST00000111294,ENSMUST00000159727,ENSMUST00000142528,ENSMUST00000162497,ENSMUST00000068702,ENSMUST00000159366,ENSMUST00000044036,ENSMUST00000161067,ENSMUST00000161044
ENSMUSG00000039917	ENSMUSG00000039917	Rhbdd2	5:135632617-135646448	7.53757	8.58954	10.2462	14.8533	9.71358	13.7148	8.7911	12.7606	1.45153	protein_coding	ENSMUST00000136748,ENSMUST00000129134,ENSMUST00000084599,ENSMUST00000043707,ENSMUST00000144633,ENSMUST00000130647,ENSMUST00000199368
ENSMUSG00000031790	ENSMUSG00000031790	Mmp15	8:95352267-95375080	7.43165	6.01105	5.82612	10.2231	8.93973	8.8008	6.42294	9.32121	1.45124	protein_coding	ENSMUST00000034243,ENSMUST00000212235
ENSMUSG00000029188	ENSMUSG00000029188	Slc34a2	5:53038080-53071664	0.16264	0.374879	0.110219	0.316727	0.275986	0.346267	0.215913	0.312993	1.44963	protein_coding	ENSMUST00000170523,ENSMUST00000147243,ENSMUST00000094787
ENSMUSG00000038141	ENSMUSG00000038141	Tmem181a	17:6270469-6308314	0.933537	1.21797	0.778804	1.49463	1.52186	1.23086	0.97677	1.41578	1.44945	protein_coding	ENSMUST00000088940
ENSMUSG00000063558	ENSMUSG00000063558	Aox1	1:58029930-58106413	10.8303	8.69997	9.36268	13.2355	11.4307	17.1908	9.63098	13.9523	1.44869	protein_coding	ENSMUST00000001027,ENSMUST00000160168
ENSMUSG00000032332	ENSMUSG00000032332	Col12a1	9:79598990-79718831	0.668425	0.680082	0.477713	0.780897	0.961905	0.902565	0.60874	0.881789	1.44855	protein_coding	ENSMUST00000141667,ENSMUST00000121227,ENSMUST00000150289,ENSMUST00000135009,ENSMUST00000071750,ENSMUST00000122827
ENSMUSG00000048482	ENSMUSG00000048482	Bdnf	2:109674699-109727007	0.187238	0.190578	0.205215	0.291176	0.290074	0.26301	0.194344	0.28142	1.44805	protein_coding	ENSMUST00000111051,ENSMUST00000111050,ENSMUST00000111042,ENSMUST00000111046,ENSMUST00000111047,ENSMUST00000111044,ENSMUST00000111045,ENSMUST00000111049,ENSMUST00000111043,ENSMUST00000053317,ENSMUST00000176893
ENSMUSG00000018677	ENSMUSG00000018677	Slc25a39	11:102402984-102407946	270.08	291.832	310.96	398.241	421.489	444.188	290.957	421.306	1.448	protein_coding	ENSMUST00000123688,ENSMUST00000134669,ENSMUST00000107098,ENSMUST00000147860,ENSMUST00000147160,ENSMUST00000154001,ENSMUST00000153395,ENSMUST00000141535,ENSMUST00000018821,ENSMUST00000142097,ENSMUST00000155104,ENSMUST00000130436,ENSMUST00000128825,ENSMUST00000149777,ENSMUST00000124755
ENSMUSG00000046432	ENSMUSG00000046432	Ngfrap1	X:136270252-136271978	1.54804	1.50615	1.31903	2.57878	2.25508	1.49844	1.45774	2.11077	1.44797	protein_coding	ENSMUST00000113112,ENSMUST00000113113,ENSMUST00000178632,ENSMUST00000053540
ENSMUSG00000026556	ENSMUSG00000026556	Vangl2	1:172000959-172028444	0.101485	0.188128	0.112011	0.160162	0.168155	0.253175	0.133875	0.193831	1.44785	protein_coding	ENSMUST00000111264,ENSMUST00000111263,ENSMUST00000148363,ENSMUST00000027837,ENSMUST00000138714,ENSMUST00000153662
ENSMUSG00000049265	ENSMUSG00000049265	Kcnk3	5:30588169-30625271	0.133928	0.11383	0.126427	0.111614	0.285533	0.144584	0.124728	0.180577	1.44776	protein_coding	ENSMUST00000197428,ENSMUST00000066295
ENSMUSG00000060538	ENSMUSG00000060538	Tmem219	7:126886170-126922917	34.86	33.7557	33.5834	50.7968	54.78	42.3736	34.0664	49.3168	1.44767	protein_coding	ENSMUST00000119781,ENSMUST00000154174,ENSMUST00000032926,ENSMUST00000145307,ENSMUST00000120007,ENSMUST00000137875,ENSMUST00000121612,ENSMUST00000177004,ENSMUST00000134134,ENSMUST00000121532
ENSMUSG00000035283	ENSMUSG00000035283	Adrb1	19:56722371-56724862	0.502551	0.432146	0.196979	0.582827	0.361942	0.693337	0.377225	0.546035	1.4475	protein_coding	ENSMUST00000038949
ENSMUSG00000062949	ENSMUSG00000062949	Atp11c	X:60223289-60592698	35.5901	30.9166	36.145	48.2519	45.3847	54.9392	34.2172	49.5253	1.44738	protein_coding	ENSMUST00000033480,ENSMUST00000138569,ENSMUST00000154051,ENSMUST00000133295,ENSMUST00000101527
ENSMUSG00000037217	ENSMUSG00000037217	Syn1	X:20860510-20921004	0.1279	0.203863	0.134037	0.331359	0.17084	0.171858	0.155267	0.224686	1.4471	protein_coding	ENSMUST00000115345,ENSMUST00000081893
ENSMUSG00000001175	ENSMUSG00000001175	Calm1	12:100199434-100209806	57.4331	59.184	56.0765	72.8029	93.4772	83.5882	57.5645	83.2894	1.44689	protein_coding	ENSMUST00000127300,ENSMUST00000001204,ENSMUST00000153524,ENSMUST00000110082
ENSMUSG00000040274	ENSMUSG00000040274	Cdk6	5:3341484-3531008	2.34614	2.40948	2.37501	3.4803	3.22467	3.61179	2.37688	3.43892	1.44682	protein_coding	ENSMUST00000042410,ENSMUST00000197385,ENSMUST00000197607,ENSMUST00000199156,ENSMUST00000165117,ENSMUST00000199396
ENSMUSG00000057068	ENSMUSG00000057068	Fam47e	5:92555068-92591279	16.865	23.1138	21.9394	28.9602	28.1338	32.4718	20.6394	29.8553	1.44652	protein_coding	ENSMUST00000131166,ENSMUST00000082382,ENSMUST00000146417,ENSMUST00000175974,ENSMUST00000149617,ENSMUST00000176621,ENSMUST00000176448
ENSMUSG00000087141	ENSMUSG00000087141	Plcxd2	16:45959262-46010218	10.7289	7.7832	5.55499	9.36403	11.4717	13.9771	8.02236	11.6043	1.44649	protein_coding	ENSMUST00000130481
ENSMUSG00000029781	ENSMUSG00000029781	Fkbp9	6:56832058-56879358	14.3816	12.9626	12.4578	17.9976	20.4653	19.1068	13.2673	19.1899	1.4464	protein_coding	ENSMUST00000031795,ENSMUST00000147159
ENSMUSG00000020878	ENSMUSG00000020878	Lrrc46	11:97034601-97041407	0.907825	1.06298	1.27603	1.4427	1.73038	1.52304	1.08228	1.56537	1.44637	protein_coding	ENSMUST00000021251
ENSMUSG00000003206	ENSMUSG00000003206	Ebi3	17:55952622-55957021	0.799943	1.1961	0.656742	1.36586	1.1795	1.29074	0.884262	1.2787	1.44607	protein_coding	ENSMUST00000003274
ENSMUSG00000041779	ENSMUSG00000041779	Tram2	1:20996298-21079229	2.02192	1.91506	1.89729	3.4269	2.50015	2.50872	1.94476	2.81192	1.4459	protein_coding	ENSMUST00000187210,ENSMUST00000037998
ENSMUSG00000044921	ENSMUSG00000044921	Rassf9	10:102512221-102546560	0.0938486	0.117412	0.0624374	0.211096	0.0497454	0.134875	0.0912327	0.131905	1.44581	protein_coding	ENSMUST00000055355
ENSMUSG00000094638	ENSMUSG00000094638	Gm21972	1:86133636-86162788	1.61337e-32	0.495848	1.55762e-19	0.716437	0.000116182	1.09008e-73	0.165283	0.238851	1.44511	protein_coding	ENSMUST00000135197
ENSMUSG00000005580	ENSMUSG00000005580	Adcy9	16:4287528-4420498	2.93793	2.50386	2.32915	4.26592	3.10669	3.85515	2.59031	3.74259	1.44484	protein_coding	ENSMUST00000005719,ENSMUST00000117801,ENSMUST00000120080
ENSMUSG00000038949	ENSMUSG00000038949	Cnst	1:179546369-179627478	4.08169	3.69391	4.53671	7.39789	4.37322	6.01182	4.1041	5.92764	1.44432	protein_coding	ENSMUST00000153962,ENSMUST00000144370,ENSMUST00000143270,ENSMUST00000040706
ENSMUSG00000003992	ENSMUSG00000003992	Ssbp2	13:91460282-91703429	0.672697	1.2682	0.6821	1.57095	1.36288	0.854039	0.874332	1.26262	1.4441	protein_coding	ENSMUST00000156547,ENSMUST00000137493,ENSMUST00000137658,ENSMUST00000042122,ENSMUST00000138488,ENSMUST00000004094,ENSMUST00000141381,ENSMUST00000144659,ENSMUST00000133984
ENSMUSG00000026779	ENSMUSG00000026779	Mastl	2:23115605-23156024	0.0584018	0.0875032	0.109565	0.25325	0.0301625	0.0854344	0.0851567	0.122949	1.4438	protein_coding	ENSMUST00000136207,ENSMUST00000028119
ENSMUSG00000038065	ENSMUSG00000038065	Mturn	6:54681623-54703851	0.357004	0.429833	0.462386	0.564766	0.670641	0.568088	0.416408	0.601165	1.44369	protein_coding	ENSMUST00000185518,ENSMUST00000187701,ENSMUST00000190641
ENSMUSG00000029821	ENSMUSG00000029821	Dfna5	6:50188887-50263862	0.590657	0.885269	0.830335	1.17138	1.20813	0.949925	0.768754	1.10981	1.44365	protein_coding	ENSMUST00000170142,ENSMUST00000031845,ENSMUST00000167893,ENSMUST00000204417,ENSMUST00000101405,ENSMUST00000165099,ENSMUST00000204700
ENSMUSG00000074170	ENSMUSG00000074170	Plekhf1	7:38216971-38228016	2.40851	1.44649	1.8721	4.24249	2.3678	1.6572	1.90903	2.75583	1.44357	protein_coding	ENSMUST00000098513
ENSMUSG00000003273	ENSMUSG00000003273	Car11	7:45699842-45704682	0.458193	0.57005	0.608271	0.784277	0.898179	0.679021	0.545505	0.787159	1.44299	protein_coding	ENSMUST00000209796,ENSMUST00000211259,ENSMUST00000210872,ENSMUST00000210027,ENSMUST00000003360
ENSMUSG00000063275	ENSMUSG00000063275	Hacd1	2:13850281-14056135	7.43731	8.36829	6.85096	9.76576	12.9506	9.96112	7.55219	10.8925	1.4423	protein_coding	ENSMUST00000114753,ENSMUST00000091429,ENSMUST00000131730,ENSMUST00000074854
ENSMUSG00000023175	ENSMUSG00000023175	Bsg	10:79704490-79711969	213.559	207.873	224.699	300.11	328.106	303.609	215.377	310.608	1.44216	protein_coding	ENSMUST00000179201,ENSMUST00000180235,ENSMUST00000179781,ENSMUST00000178383,ENSMUST00000105381,ENSMUST00000067036
ENSMUSG00000032383	ENSMUSG00000032383	Ppib	9:66060168-66066629	242.192	218.238	198.799	273.864	343.99	332.737	219.743	316.864	1.44197	protein_coding	ENSMUST00000034947
ENSMUSG00000039908	ENSMUSG00000039908	Slc26a11	11:119355556-119381079	3.23564	2.30686	1.78953	3.55879	3.35839	3.65203	2.44401	3.52307	1.44151	protein_coding	ENSMUST00000123634,ENSMUST00000151612,ENSMUST00000147366,ENSMUST00000050880
ENSMUSG00000050796	ENSMUSG00000050796	B3galt6	4:155989465-155992649	0.74677	0.837544	0.797982	1.21425	1.12997	1.08967	0.794099	1.14463	1.44142	protein_coding	ENSMUST00000052185
ENSMUSG00000054065	ENSMUSG00000054065	Pkp3	7:141078217-141090510	1.21359	1.12014	0.429498	1.52526	1.5107	0.946941	0.921076	1.32763	1.44139	protein_coding	ENSMUST00000160869,ENSMUST00000066873,ENSMUST00000163041,ENSMUST00000160615,ENSMUST00000161142,ENSMUST00000159253,ENSMUST00000159375,ENSMUST00000106039,ENSMUST00000160403
ENSMUSG00000032076	ENSMUSG00000032076	Cadm1	9:47530172-47857637	13.1065	12.0189	14.7534	20.9612	17.3425	19.1627	13.2929	19.1555	1.44103	protein_coding	ENSMUST00000152459,ENSMUST00000114547,ENSMUST00000114548,ENSMUST00000034581,ENSMUST00000085909,ENSMUST00000148925,ENSMUST00000143026,ENSMUST00000124073,ENSMUST00000151624
ENSMUSG00000031232	ENSMUSG00000031232	Magt1	X:105968083-106011906	23.6637	16.9535	20.092	23.3795	31.1	32.9658	20.2364	29.1484	1.4404	protein_coding	ENSMUST00000139421,ENSMUST00000033583,ENSMUST00000151689,ENSMUST00000113566
ENSMUSG00000037622	ENSMUSG00000037622	Wdtc1	4:133292458-133353481	25.0937	24.5153	22.5738	35.3117	36.8656	31.7321	24.0609	34.6365	1.43953	protein_coding	ENSMUST00000043305,ENSMUST00000105906,ENSMUST00000145426,ENSMUST00000140976,ENSMUST00000135929
ENSMUSG00000030545	ENSMUSG00000030545	Pex11a	7:79735956-79743131	36.6012	41.3979	54.5818	72.2624	48.4155	70.1039	44.1936	63.5939	1.43898	protein_coding	ENSMUST00000139620,ENSMUST00000150606,ENSMUST00000205297,ENSMUST00000032761
ENSMUSG00000039055	ENSMUSG00000039055	Eme1	11:94644995-94653964	0.0735507	0.0635417	0.0119627	0.122914	0.0784901	0.013041	0.049685	0.0714817	1.4387	protein_coding	ENSMUST00000128447,ENSMUST00000039949,ENSMUST00000127158,ENSMUST00000128643
ENSMUSG00000025792	ENSMUSG00000025792	Slc25a10	11:120491839-120499187	94.4707	111.744	125.376	169.931	142.256	164.591	110.53	158.926	1.43785	protein_coding	ENSMUST00000026899,ENSMUST00000138874,ENSMUST00000152187,ENSMUST00000127349,ENSMUST00000123373,ENSMUST00000144706
ENSMUSG00000021963	ENSMUSG00000021963	Sap18	14:57798179-57804980	15.1379	16.8102	17.5356	21.0792	26.6609	23.3996	16.4946	23.7132	1.43764	protein_coding	ENSMUST00000111267,ENSMUST00000128764,ENSMUST00000111268,ENSMUST00000111269,ENSMUST00000143600,ENSMUST00000131455
ENSMUSG00000034758	ENSMUSG00000034758	Tle6	10:81590903-81601073	3.08074	1.50171	1.03506	1.9116	3.48185	2.67718	1.8725	2.69021	1.43669	protein_coding	ENSMUST00000134457,ENSMUST00000151858,ENSMUST00000124724,ENSMUST00000127546,ENSMUST00000153379,ENSMUST00000072020,ENSMUST00000129282,ENSMUST00000131530,ENSMUST00000149721,ENSMUST00000146239,ENSMUST00000137631,ENSMUST00000135008,ENSMUST00000142948,ENSMUST00000128278
ENSMUSG00000002068	ENSMUSG00000002068	Ccne1	7:38097983-38107534	0.512529	0.424733	0.172112	0.510823	0.458226	0.624696	0.369791	0.531248	1.43662	protein_coding	ENSMUST00000108023,ENSMUST00000130329,ENSMUST00000128785,ENSMUST00000137097,ENSMUST00000124979
ENSMUSG00000026826	ENSMUSG00000026826	Nr4a2	2:57106829-57124003	0.351826	0.407906	0.149597	0.409231	0.544468	0.352638	0.30311	0.435446	1.43659	protein_coding	ENSMUST00000128776,ENSMUST00000183542,ENSMUST00000028166,ENSMUST00000112627,ENSMUST00000112629,ENSMUST00000140165
ENSMUSG00000026068	ENSMUSG00000026068	Il18rap	1:40515361-40551705	0.079215	0.0633135	0.0526598	0.158719	0.0720371	0.0496495	0.0650628	0.0934685	1.43659	protein_coding	ENSMUST00000160468,ENSMUST00000159724,ENSMUST00000027237,ENSMUST00000163057
ENSMUSG00000037089	ENSMUSG00000037089	Slc35b2	17:45563963-45567669	13.5948	13.4612	13.1951	16.8622	22.3222	18.639	13.417	19.2745	1.43657	protein_coding	ENSMUST00000041353
ENSMUSG00000037315	ENSMUSG00000037315	Jade3	X:20425687-20519939	0.613401	0.789061	0.734513	0.861231	1.16324	1.04496	0.712325	1.02314	1.43634	protein_coding	ENSMUST00000136093,ENSMUST00000043693,ENSMUST00000115384
ENSMUSG00000038843	ENSMUSG00000038843	Gcnt1	19:17326140-17356667	0.115854	0.143126	0.096051	0.231429	0.0907571	0.187748	0.118344	0.169978	1.43631	protein_coding	ENSMUST00000174137,ENSMUST00000169897,ENSMUST00000174236
ENSMUSG00000096740	ENSMUSG00000096740	Lbhd1	19:8883731-8892627	3.24817	0.96611	2.3548	2.9542	5.5387	0.942221	2.18969	3.14504	1.43629	protein_coding	ENSMUST00000187504,ENSMUST00000189165,ENSMUST00000177826,ENSMUST00000190530
ENSMUSG00000028132	ENSMUSG00000028132	Tmem56	3:121201760-121283098	38.2016	39.4981	45.2857	62.8526	54.4069	59.3746	40.9951	58.878	1.43622	protein_coding	ENSMUST00000155309,ENSMUST00000200402,ENSMUST00000137234,ENSMUST00000135818,ENSMUST00000128909,ENSMUST00000029777,ENSMUST00000151058,ENSMUST00000123427
ENSMUSG00000027546	ENSMUSG00000027546	Atp9a	2:168634437-168742409	15.8625	15.4491	17.4335	26.1086	20.4682	23.4175	16.2484	23.3314	1.43592	protein_coding	ENSMUST00000156555,ENSMUST00000151610,ENSMUST00000140188,ENSMUST00000178504,ENSMUST00000147757,ENSMUST00000109177,ENSMUST00000109176,ENSMUST00000109175,ENSMUST00000123156,ENSMUST00000029060,ENSMUST00000156397
ENSMUSG00000035239	ENSMUSG00000035239	Neu3	7:99811438-99828417	0.410898	0.701255	0.624632	0.831787	0.894825	0.766967	0.578928	0.831193	1.43574	protein_coding	ENSMUST00000036331
ENSMUSG00000053964	ENSMUSG00000053964	Lgals4	7:28833853-28841708	14.3674	14.6515	12.2522	30.3539	11.2797	17.6182	13.757	19.7506	1.43567	protein_coding	ENSMUST00000066723,ENSMUST00000126603,ENSMUST00000151547,ENSMUST00000127093,ENSMUST00000125155,ENSMUST00000208971,ENSMUST00000137468
ENSMUSG00000073678	ENSMUSG00000073678	Pgap1	1:54472993-54557684	1.95159	2.02749	2.05012	3.09867	2.805	2.74954	2.00973	2.8844	1.43522	protein_coding	ENSMUST00000189506,ENSMUST00000187949,ENSMUST00000097739,ENSMUST00000185817
ENSMUSG00000029270	ENSMUSG00000029270	Fam69a	5:107908052-107987085	4.1923	3.10827	2.87012	4.11123	6.15693	4.32116	3.39023	4.86311	1.43445	protein_coding	ENSMUST00000031198,ENSMUST00000153172,ENSMUST00000145239
ENSMUSG00000069805	ENSMUSG00000069805	Fbp1	13:62864752-62888282	683.06	872.205	860.819	1387.27	889.972	1187.16	805.361	1154.8	1.43389	protein_coding	ENSMUST00000134814,ENSMUST00000150013,ENSMUST00000092888
ENSMUSG00000030513	ENSMUSG00000030513	Pcsk6	7:65861733-66050386	28.9279	30.5504	32.6584	50.6368	35.0332	46.4143	30.7122	44.0281	1.43357	protein_coding	ENSMUST00000055576,ENSMUST00000176209,ENSMUST00000176199,ENSMUST00000177272,ENSMUST00000177369,ENSMUST00000098391
ENSMUSG00000055228	ENSMUSG00000055228	Zfp935	13:62454322-62466709	1.27419	1.5387	1.51482	2.27065	1.59416	2.33854	1.44257	2.06778	1.4334	protein_coding	ENSMUST00000076195
ENSMUSG00000075470	ENSMUSG00000075470	Alg10b	15:90224310-90230554	7.26502	6.34913	6.51114	9.52411	9.75903	9.5525	6.70843	9.61188	1.43281	protein_coding	ENSMUST00000100309
ENSMUSG00000094786	ENSMUSG00000094786	Gm14403	2:177498214-177509763	5.24071	9.83615	9.07483	10.7635	12.326	11.5109	8.05056	11.5335	1.43263	protein_coding	ENSMUST00000108940,ENSMUST00000108947,ENSMUST00000142549
ENSMUSG00000040591	ENSMUSG00000040591	1110051M20Rik	2:91275067-91444704	2.03367	1.03409	1.82785	2.60177	1.28847	3.12021	1.63187	2.33682	1.43199	protein_coding	ENSMUST00000132092,ENSMUST00000064652,ENSMUST00000139490,ENSMUST00000102594,ENSMUST00000145573,ENSMUST00000141262,ENSMUST00000094835,ENSMUST00000139807
ENSMUSG00000027698	ENSMUSG00000027698	Nceh1	3:27182964-27284608	8.86205	9.35991	8.449	13.7129	9.23088	15.2363	8.89032	12.7267	1.43152	protein_coding	ENSMUST00000129412,ENSMUST00000140872,ENSMUST00000138947,ENSMUST00000046515,ENSMUST00000091284
ENSMUSG00000046447	ENSMUSG00000046447	Camk2n1	4:138454313-138460123	19.0847	17.3666	17.2331	25.7697	25.7225	25.3507	17.8948	25.6143	1.43138	protein_coding	ENSMUST00000050918
ENSMUSG00000022040	ENSMUSG00000022040	Ephx2	14:66084376-66124500	250.171	244.718	312.691	401.016	358.15	396.435	269.193	385.2	1.43094	protein_coding	ENSMUST00000070515
ENSMUSG00000024064	ENSMUSG00000024064	Galnt14	17:73493227-73710453	0.105994	0.104772	0.0363975	0.203438	0.0528648	0.0973251	0.0823878	0.117876	1.43074	protein_coding	ENSMUST00000112591,ENSMUST00000024858,ENSMUST00000146565
ENSMUSG00000057766	ENSMUSG00000057766	Ankrd29	18:12252361-12305720	0.146611	0.264635	0.194315	0.490212	0.129768	0.246362	0.201854	0.288781	1.43064	protein_coding	ENSMUST00000142066,ENSMUST00000118525,ENSMUST00000122408,ENSMUST00000137948
ENSMUSG00000067629	ENSMUSG00000067629	Syngap1	17:26941252-26972434	0.650544	0.657992	0.398317	0.633236	1.22652	0.582091	0.568951	0.813949	1.43061	protein_coding	ENSMUST00000202208,ENSMUST00000194598,ENSMUST00000201349,ENSMUST00000201702,ENSMUST00000202939,ENSMUST00000200799,ENSMUST00000202049,ENSMUST00000177932,ENSMUST00000193200,ENSMUST00000081285,ENSMUST00000201186
ENSMUSG00000025794	ENSMUSG00000025794	Rpl14	9:120571516-120574653	108.007	96.2766	97.8944	125.743	175.558	130.997	100.726	144.099	1.43061	protein_coding	ENSMUST00000165532
ENSMUSG00000048222	ENSMUSG00000048222	Mfap1b	2:121460234-121474067	0.649933	0.921196	0.766342	1.15047	1.21405	0.978829	0.779157	1.11445	1.43033	protein_coding	ENSMUST00000056732
ENSMUSG00000061981	ENSMUSG00000061981	Flot2	11:78037930-78060434	21.441	19.8239	23.9884	30.007	33.932	29.3943	21.7511	31.1111	1.43032	protein_coding	ENSMUST00000072289,ENSMUST00000073660,ENSMUST00000148162,ENSMUST00000136353,ENSMUST00000100784
ENSMUSG00000037466	ENSMUSG00000037466	4930427A07Rik	12:113156420-113166048	0.203254	0.105752	0.0384305	0.290132	0.1125	0.0943068	0.115812	0.165646	1.4303	protein_coding	ENSMUST00000198072,ENSMUST00000196755,ENSMUST00000196505,ENSMUST00000049271,ENSMUST00000200522,ENSMUST00000199382
ENSMUSG00000038205	ENSMUSG00000038205	Prkab2	3:97658192-97673812	0.709131	0.955432	0.75616	1.13896	1.28768	1.03567	0.806908	1.1541	1.43028	protein_coding	ENSMUST00000152731,ENSMUST00000198337,ENSMUST00000045743,ENSMUST00000143927,ENSMUST00000132719,ENSMUST00000130924
ENSMUSG00000054626	ENSMUSG00000054626	Xlr	X:53777117-53797706	0.571729	0.309575	0.3702	0.99165	0.20068	0.596842	0.417168	0.596391	1.42962	protein_coding	ENSMUST00000067782,ENSMUST00000114810,ENSMUST00000067763
ENSMUSG00000022544	ENSMUSG00000022544	Eef2kmt	16:5244151-5255983	5.17981	4.58182	4.53164	5.71016	7.7266	6.99428	4.76442	6.81035	1.42942	protein_coding	ENSMUST00000132225,ENSMUST00000139584,ENSMUST00000064635,ENSMUST00000140718,ENSMUST00000129729
ENSMUSG00000024018	ENSMUSG00000024018	Ccdc167	17:29689377-29717012	3.94858	3.24734	2.332	4.37095	4.31377	4.93398	3.17597	4.53957	1.42935	protein_coding	ENSMUST00000174437,ENSMUST00000131807,ENSMUST00000137079,ENSMUST00000123502,ENSMUST00000129091,ENSMUST00000128751
ENSMUSG00000040957	ENSMUSG00000040957	Cables1	18:11839219-11945627	1.2788	0.770018	0.954832	1.42992	1.96367	0.898618	1.00122	1.43074	1.429	protein_coding	ENSMUST00000046948,ENSMUST00000171109
ENSMUSG00000026073	ENSMUSG00000026073	Il1r2	1:40074078-40125231	0	0.129587	0.185059	0.223456	0.110991	0.115096	0.104882	0.149848	1.42873	protein_coding	ENSMUST00000191671,ENSMUST00000194913,ENSMUST00000195770,ENSMUST00000027243
ENSMUSG00000092035	ENSMUSG00000092035	Peg10	6:4747305-4760517	0.100171	0.140977	0.102933	0.238531	0.170678	0.0818957	0.114694	0.163702	1.42729	protein_coding	ENSMUST00000176551,ENSMUST00000176204,ENSMUST00000166678
ENSMUSG00000018486	ENSMUSG00000018486	Wnt9b	11:103727363-103749821	0.301048	0.244161	0.256865	0.430549	0.349822	0.364332	0.267358	0.381568	1.42718	protein_coding	ENSMUST00000018630
ENSMUSG00000023805	ENSMUSG00000023805	Synj2	17:5941279-6044290	0.931059	1.08559	0.933016	1.22295	1.52766	1.45869	0.983222	1.4031	1.42704	protein_coding	ENSMUST00000115789,ENSMUST00000130661,ENSMUST00000134767,ENSMUST00000080283,ENSMUST00000115786,ENSMUST00000126881,ENSMUST00000154114,ENSMUST00000115785,ENSMUST00000115784,ENSMUST00000115787,ENSMUST00000142409,ENSMUST00000115790,ENSMUST00000115791,ENSMUST00000146009,ENSMUST00000061091,ENSMUST00000115788
ENSMUSG00000024885	ENSMUSG00000024885	Aldh3b1	19:3913492-3929761	1.83711	1.45739	1.45183	2.18089	2.01658	2.57446	1.58211	2.25731	1.42677	protein_coding	ENSMUST00000051803
ENSMUSG00000090963	ENSMUSG00000090963	Gm17655	5:110046138-110072513	0.217303	0.180989	0.407663	0.322592	0.415004	0.412145	0.268652	0.383247	1.42656	protein_coding	ENSMUST00000210275,ENSMUST00000167969
ENSMUSG00000037601	ENSMUSG00000037601	Nme1	11:93956978-93968521	11.1996	18.304	16.4909	20.1574	26.7822	18.6569	15.3315	21.8655	1.42618	protein_coding	ENSMUST00000135884,ENSMUST00000107844,ENSMUST00000021220
ENSMUSG00000052477	ENSMUSG00000052477	C130026I21Rik	1:84992689-85270566	0	0.141311	0.276901	0.152129	0.179482	0.264631	0.139404	0.198747	1.42569	protein_coding	ENSMUST00000161685,ENSMUST00000159582,ENSMUST00000159114,ENSMUST00000064341,ENSMUST00000093506,ENSMUST00000161267,ENSMUST00000162421
ENSMUSG00000031758	ENSMUSG00000031758	Cdyl2	8:116574399-116732991	0.37309	0.363419	0.363591	0.674401	0.52978	0.364009	0.3667	0.52273	1.4255	protein_coding	ENSMUST00000109102
ENSMUSG00000045007	ENSMUSG00000045007	Tubg2	11:101155906-101161787	0.0896121	0.0190056	0.0623392	0.185181	0.0245481	0.0339677	0.0569856	0.0812323	1.42549	protein_coding	ENSMUST00000043654
ENSMUSG00000028383	ENSMUSG00000028383	Hsdl2	4:59581562-59618689	43.7943	40.2838	49.1825	66.6494	55.334	67.9691	44.4202	63.3175	1.42542	protein_coding	ENSMUST00000128792,ENSMUST00000030078,ENSMUST00000107528
ENSMUSG00000032300	ENSMUSG00000032300	1700017B05Rik	9:57252321-57262599	1.70662	2.02257	1.41512	2.85829	2.2718	2.19938	1.71477	2.44316	1.42477	protein_coding	ENSMUST00000034846
ENSMUSG00000003363	ENSMUSG00000003363	Pld3	7:27531999-27553218	11.5729	11.1811	10.1268	14.2923	15.9995	16.5482	10.9603	15.6133	1.42454	protein_coding	ENSMUST00000117611,ENSMUST00000150964,ENSMUST00000142981,ENSMUST00000143903,ENSMUST00000127240,ENSMUST00000117095,ENSMUST00000131106,ENSMUST00000155287
ENSMUSG00000023960	ENSMUSG00000023960	Enpp5	17:44078812-44086567	7.29858	7.80253	8.07695	11.152	11.4747	10.3798	7.72602	11.0022	1.42404	protein_coding	ENSMUST00000154166,ENSMUST00000024756,ENSMUST00000126032
ENSMUSG00000035133	ENSMUSG00000035133	Arhgap5	12:52516076-52567852	8.86766	8.61616	9.25345	12.7843	11.7603	13.518	8.91242	12.6875	1.42358	protein_coding	ENSMUST00000110725
ENSMUSG00000072494	ENSMUSG00000072494	Ppp1r3e	14:54872668-54877550	5.19426	5.69358	5.25743	7.41131	8.51922	7.0459	5.38176	7.65881	1.42311	protein_coding	ENSMUST00000168622,ENSMUST00000177403,ENSMUST00000182700,ENSMUST00000194094
ENSMUSG00000012848	ENSMUSG00000012848	Rps5	7:12922289-12926686	326.838	325.389	300.506	390.963	511.906	452.499	317.578	451.789	1.42261	protein_coding	ENSMUST00000137329,ENSMUST00000108539,ENSMUST00000004554,ENSMUST00000147435,ENSMUST00000131795,ENSMUST00000139349
ENSMUSG00000024187	ENSMUSG00000024187	Fam234a	17:26211821-26244223	20.8918	19.2827	18.6633	27.8262	29.242	26.6193	19.6126	27.8958	1.42234	protein_coding	ENSMUST00000114988,ENSMUST00000141240,ENSMUST00000153582,ENSMUST00000151293,ENSMUST00000118487
ENSMUSG00000021636	ENSMUSG00000021636	Marveld2	13:100595956-100616971	4.00651	3.21118	3.04569	4.48788	5.62928	4.47849	3.42113	4.86522	1.42211	protein_coding	ENSMUST00000163163,ENSMUST00000022137,ENSMUST00000168772
ENSMUSG00000060166	ENSMUSG00000060166	Zdhhc8	16:18220753-18235136	1.81756	1.76939	1.48347	2.39146	2.50467	2.31436	1.69014	2.4035	1.42207	protein_coding	ENSMUST00000076957
ENSMUSG00000025509	ENSMUSG00000025509	Pnpla2	7:141455197-141460743	33.5112	32.5379	32.6781	48.2485	43.053	49.0899	32.9091	46.7971	1.42201	protein_coding	ENSMUST00000169665,ENSMUST00000165487,ENSMUST00000164924,ENSMUST00000064151,ENSMUST00000169723,ENSMUST00000026583,ENSMUST00000164016
ENSMUSG00000026003	ENSMUSG00000026003	Acadl	1:66830838-66863277	170.577	165.085	193.677	266.084	244.418	242.176	176.446	250.893	1.42192	protein_coding	ENSMUST00000139208,ENSMUST00000027153
ENSMUSG00000051934	ENSMUSG00000051934	Spats2	15:99126577-99213206	1.96261	1.99454	2.11844	2.87885	2.75005	3.00928	2.0252	2.87939	1.42178	protein_coding	ENSMUST00000063517
ENSMUSG00000040722	ENSMUSG00000040722	Scamp5	9:57441327-57468024	5.31101	5.7739	4.18679	7.54083	7.52265	6.64891	5.09057	7.23746	1.42174	protein_coding	ENSMUST00000046587
ENSMUSG00000056612	ENSMUSG00000056612	Ppp1r14b	19:6975047-6977324	8.13838	9.12674	8.59956	9.4676	13.3511	13.9518	8.62156	12.2568	1.42165	protein_coding	ENSMUST00000070850
ENSMUSG00000096188	ENSMUSG00000096188	Cmtm4	8:104348190-104395807	7.31835	6.99039	7.36293	10.7919	9.63611	10.3807	7.22389	10.2696	1.42161	protein_coding	ENSMUST00000179802
ENSMUSG00000025359	ENSMUSG00000025359	Pmel	10:128706257-128720238	0.133266	0.111781	0.16593	0.225867	0.190754	0.167625	0.136992	0.194749	1.4216	protein_coding	ENSMUST00000054125
ENSMUSG00000002279	ENSMUSG00000002279	Lmf1	17:25579173-25662826	20.0096	18.6566	20.0411	26.4986	28.5818	28.373	19.5691	27.8178	1.42152	protein_coding	ENSMUST00000156868,ENSMUST00000154842,ENSMUST00000126164,ENSMUST00000063344,ENSMUST00000127280,ENSMUST00000142264,ENSMUST00000116641,ENSMUST00000137201,ENSMUST00000128146,ENSMUST00000141606
ENSMUSG00000048186	ENSMUSG00000048186	Bend7	2:4717830-4802142	3.72926	3.4249	2.94746	5.03731	5.06016	4.26212	3.36721	4.78653	1.42151	protein_coding	ENSMUST00000138322,ENSMUST00000056914,ENSMUST00000184139,ENSMUST00000115022
ENSMUSG00000001418	ENSMUSG00000001418	Glmp	3:88325022-88331313	68.8637	64.2859	71.7772	100.257	99.201	91.8038	68.3089	97.0873	1.4213	protein_coding	ENSMUST00000152801,ENSMUST00000140039,ENSMUST00000176519,ENSMUST00000001454,ENSMUST00000153716,ENSMUST00000131666,ENSMUST00000193646,ENSMUST00000177005,ENSMUST00000176425,ENSMUST00000154381
ENSMUSG00000037443	ENSMUSG00000037443	Cep85	4:134129857-134187112	16.3065	12.4441	17.2924	27.4285	12.7556	25.2313	15.3477	21.8051	1.42075	protein_coding	ENSMUST00000132120,ENSMUST00000145531,ENSMUST00000141992,ENSMUST00000141384,ENSMUST00000126014,ENSMUST00000137388,ENSMUST00000121566,ENSMUST00000040271,ENSMUST00000138144
ENSMUSG00000070371	ENSMUSG00000070371	Prss36	7:127932637-127946725	3.63449	3.39945	4.76929	4.73907	6.05908	5.96822	3.93441	5.58879	1.42049	protein_coding	ENSMUST00000152697,ENSMUST00000144192,ENSMUST00000153110,ENSMUST00000094026,ENSMUST00000118755,ENSMUST00000141385,ENSMUST00000150591,ENSMUST00000156152
ENSMUSG00000027646	ENSMUSG00000027646	Src	2:157418443-157471862	0.653249	0.653725	0.568014	0.904407	0.941479	0.817457	0.624996	0.887781	1.42046	protein_coding	ENSMUST00000109529,ENSMUST00000133900,ENSMUST00000109533,ENSMUST00000109531,ENSMUST00000129770,ENSMUST00000029175,ENSMUST00000145715,ENSMUST00000092576
ENSMUSG00000015711	ENSMUSG00000015711	Prune	3:95253673-95282076	5.93298	5.37055	5.53903	7.29898	8.15355	8.46288	5.61419	7.9718	1.41994	protein_coding	ENSMUST00000148959,ENSMUST00000015855
ENSMUSG00000040430	ENSMUSG00000040430	Pitpnc1	11:107207891-107470699	7.97431	8.23455	7.19113	12.1744	10.305	10.7442	7.8	11.0745	1.41981	protein_coding	ENSMUST00000146680,ENSMUST00000103064,ENSMUST00000040380,ENSMUST00000134763
ENSMUSG00000028134	ENSMUSG00000028134	Ptbp2	3:119718741-119784466	5.22138	3.69988	4.04681	5.7123	6.93136	5.76784	4.32269	6.13717	1.41976	protein_coding	ENSMUST00000198733,ENSMUST00000199026,ENSMUST00000197387,ENSMUST00000195902,ENSMUST00000196203,ENSMUST00000198403,ENSMUST00000029780,ENSMUST00000197464,ENSMUST00000197833,ENSMUST00000196343,ENSMUST00000196066,ENSMUST00000198399,ENSMUST00000200097
ENSMUSG00000003949	ENSMUSG00000003949	Hlf	11:90336535-90390895	14.4547	13.021	13.9819	21.9777	17.8365	19.0164	13.8192	19.6102	1.41905	protein_coding	ENSMUST00000004051,ENSMUST00000043658,ENSMUST00000145786,ENSMUST00000176001,ENSMUST00000137957,ENSMUST00000107881
ENSMUSG00000028334	ENSMUSG00000028334	Nans	4:46489247-46503632	7.94559	6.23016	5.48264	6.99794	10.3697	10.5144	6.5528	9.29401	1.41833	protein_coding	ENSMUST00000150584,ENSMUST00000137874,ENSMUST00000132345,ENSMUST00000030018
ENSMUSG00000028885	ENSMUSG00000028885	Smpdl3b	4:132732965-132757252	0.201857	0.190339	0.139767	0.253996	0.244788	0.255294	0.177321	0.251359	1.41754	protein_coding	ENSMUST00000030709
ENSMUSG00000001014	ENSMUSG00000001014	Icam4	9:21029372-21030531	0.347884	0.413199	0.388292	0.722348	0.535811	0.371005	0.383125	0.543055	1.41743	protein_coding	ENSMUST00000001040
ENSMUSG00000039208	ENSMUSG00000039208	Metrnl	11:121701543-121716306	2.70681	2.37865	1.73427	3.24135	3.64187	2.78238	2.27324	3.22187	1.4173	protein_coding	ENSMUST00000036742,ENSMUST00000125580,ENSMUST00000106089
ENSMUSG00000037822	ENSMUSG00000037822	Smim14	5:65446843-65537184	54.1859	42.8648	51.988	68.636	68.1567	74.3989	49.6796	70.3972	1.41703	protein_coding	ENSMUST00000139122,ENSMUST00000135258,ENSMUST00000125954,ENSMUST00000198981,ENSMUST00000149167,ENSMUST00000040532,ENSMUST00000121661,ENSMUST00000144562,ENSMUST00000200111
ENSMUSG00000021579	ENSMUSG00000021579	Lrrc14b	13:74359577-74364005	0.197106	0.0898577	0.0962753	0.162703	0.114568	0.265632	0.127746	0.180968	1.41662	protein_coding	ENSMUST00000022064
ENSMUSG00000048490	ENSMUSG00000048490	Nrip1	16:76287399-76373827	1.88022	1.98133	1.87586	2.72637	2.56762	2.83262	1.91247	2.70887	1.41642	protein_coding	ENSMUST00000145649,ENSMUST00000141182,ENSMUST00000121927,ENSMUST00000140483,ENSMUST00000128871,ENSMUST00000054178
ENSMUSG00000049532	ENSMUSG00000049532	Sall2	14:52311171-52328762	0.745012	0.529926	0.632158	0.952887	0.940251	0.807962	0.635699	0.900367	1.41634	protein_coding	ENSMUST00000135523,ENSMUST00000058326
ENSMUSG00000057074	ENSMUSG00000057074	Ces1g	8:93302368-93337308	69.3667	55.4592	80.6283	59.1729	142.669	89.1403	68.4847	96.9941	1.41629	protein_coding	ENSMUST00000044602
ENSMUSG00000042632	ENSMUSG00000042632	Pla2g6	15:79286227-79328390	10.2844	11.1483	12.0684	19.158	12.6325	15.6469	11.167	15.8125	1.416	protein_coding	ENSMUST00000173632,ENSMUST00000174021,ENSMUST00000173601,ENSMUST00000173412,ENSMUST00000172403,ENSMUST00000173109,ENSMUST00000172936,ENSMUST00000174089,ENSMUST00000166977,ENSMUST00000174375,ENSMUST00000173163,ENSMUST00000047816
ENSMUSG00000027523	ENSMUSG00000027523	Gnas	2:174284319-174346744	196.36	186.963	189.471	283.295	271.92	255.757	190.931	270.324	1.41582	protein_coding	ENSMUST00000130940,ENSMUST00000148640,ENSMUST00000156623,ENSMUST00000080493,ENSMUST00000109084,ENSMUST00000186907,ENSMUST00000129534,ENSMUST00000133356,ENSMUST00000154658,ENSMUST00000109095,ENSMUST00000109096,ENSMUST00000130761,ENSMUST00000131125,ENSMUST00000109083,ENSMUST00000180362,ENSMUST00000109087,ENSMUST00000149016,ENSMUST00000109085,ENSMUST00000124935,ENSMUST00000109088,ENSMUST00000185956,…
ENSMUSG00000037942	ENSMUSG00000037942	Crp	1:172698054-172833031	340.31	296.122	288.711	360.112	532.611	417.103	308.381	436.609	1.41581	protein_coding	ENSMUST00000194251,ENSMUST00000038495
ENSMUSG00000027506	ENSMUSG00000027506	Tpd52	3:8925592-9004723	7.5924	6.43903	5.9029	9.20176	9.08785	9.93066	6.64478	9.40676	1.41566	protein_coding	ENSMUST00000129736,ENSMUST00000155450,ENSMUST00000120143,ENSMUST00000121038,ENSMUST00000134788,ENSMUST00000124956,ENSMUST00000145905,ENSMUST00000091355,ENSMUST00000091354,ENSMUST00000094381,ENSMUST00000063496
ENSMUSG00000028850	ENSMUSG00000028850	Gpatch3	4:133574744-133584243	1.60546	1.27518	1.18044	1.85791	2.12611	1.7643	1.35369	1.91611	1.41547	protein_coding	ENSMUST00000030662,ENSMUST00000154648
ENSMUSG00000061313	ENSMUSG00000061313	Ddhd2	8:25725345-25754596	5.44943	8.76617	6.70401	12.9633	9.3109	7.33303	6.9732	9.86908	1.41529	protein_coding	ENSMUST00000033975,ENSMUST00000211009,ENSMUST00000210888,ENSMUST00000211688,ENSMUST00000211751,ENSMUST00000209419,ENSMUST00000210777
ENSMUSG00000019989	ENSMUSG00000019989	Enpp3	10:24773813-24836195	10.2279	8.06605	8.08115	11.0401	15.955	10.3291	8.7917	12.4414	1.41513	protein_coding	ENSMUST00000020169
ENSMUSG00000055730	ENSMUSG00000055730	Ces2a	8:104734002-104741634	63.7063	76.1781	69.4169	67.8896	105.383	122.778	69.7671	98.6835	1.41447	protein_coding	ENSMUST00000159303,ENSMUST00000161824,ENSMUST00000034346,ENSMUST00000164182
ENSMUSG00000016477	ENSMUSG00000016477	E2f3	13:29906574-29985668	4.01267	1.54534	1.62409	3.8403	3.24783	3.06827	2.39403	3.38547	1.41413	protein_coding	ENSMUST00000146092,ENSMUST00000102948
ENSMUSG00000036427	ENSMUSG00000036427	Gpi1	7:34201329-34230336	72.5491	95.3462	92.2692	149.934	110.321	107.622	86.7215	122.626	1.41402	protein_coding	ENSMUST00000135243,ENSMUST00000138773,ENSMUST00000126901,ENSMUST00000205865,ENSMUST00000206603,ENSMUST00000206415,ENSMUST00000038027,ENSMUST00000206232,ENSMUST00000205870,ENSMUST00000205983,ENSMUST00000205800
ENSMUSG00000036615	ENSMUSG00000036615	Rfxap	3:54803114-54807791	6.37993	10.7387	7.5527	9.33205	15.5583	9.98236	8.22378	11.6242	1.41349	protein_coding	ENSMUST00000044373,ENSMUST00000182246,ENSMUST00000182084
ENSMUSG00000078308	ENSMUSG00000078308	Gm7293	9:51621424-51624874	0.0505468	0.0283291	0.0456578	0.102156	0.0357166	0.038114	0.0415112	0.0586622	1.41316	protein_coding	ENSMUST00000089534
ENSMUSG00000028757	ENSMUSG00000028757	Ddost	4:138304729-138312628	50.6822	42.7487	43.6081	57.8279	69.611	66.2086	45.6797	64.5492	1.41308	protein_coding	ENSMUST00000030538
ENSMUSG00000052928	ENSMUSG00000052928	Ctif	18:75431223-75697696	4.27738	4.4974	4.28882	7.32261	4.77112	6.36284	4.35453	6.15219	1.41282	protein_coding	ENSMUST00000165559
ENSMUSG00000096916	ENSMUSG00000096916	Zfp850	7:27984853-28014115	0.08456	0.120127	0.154338	0.231367	0.199591	0.0762453	0.119675	0.169068	1.41272	protein_coding	ENSMUST00000180502,ENSMUST00000180024,ENSMUST00000099111
ENSMUSG00000032232	ENSMUSG00000032232	Cgnl1	9:71626508-71771602	11.4451	11.1671	10.8851	17.9174	13.7348	15.6699	11.1658	15.774	1.41271	protein_coding	ENSMUST00000136044,ENSMUST00000146567,ENSMUST00000072899,ENSMUST00000152224,ENSMUST00000121322,ENSMUST00000122065
ENSMUSG00000026791	ENSMUSG00000026791	Slc2a8	2:32972989-32982083	8.79737	6.7205	6.51746	9.64776	12.2291	9.24737	7.34511	10.3747	1.41247	protein_coding	ENSMUST00000153484,ENSMUST00000193695,ENSMUST00000194066,ENSMUST00000195863,ENSMUST00000130769,ENSMUST00000191777,ENSMUST00000123643,ENSMUST00000028129
ENSMUSG00000071757	ENSMUSG00000071757	Zhx2	15:57694664-57839832	3.70045	3.52453	3.17591	7.63402	3.74629	3.3084	3.46696	4.89624	1.41226	protein_coding	ENSMUST00000096430,ENSMUST00000160990
ENSMUSG00000029999	ENSMUSG00000029999	Tgfa	6:86195222-86275719	4.92328	4.08943	3.75733	5.79115	5.767	6.46898	4.25668	6.00904	1.41167	protein_coding	ENSMUST00000193710,ENSMUST00000194449,ENSMUST00000032066,ENSMUST00000192058
ENSMUSG00000067377	ENSMUSG00000067377	Tspan6	X:133891067-133898429	0.32009	0.303306	0.304446	0.551429	0.38854	0.369593	0.309281	0.436521	1.41141	protein_coding	ENSMUST00000177468,ENSMUST00000176718,ENSMUST00000176641,ENSMUST00000087557
ENSMUSG00000026547	ENSMUSG00000026547	Tagln2	1:172500046-172507380	17.4535	21.0696	18.8198	26.2206	28.8339	25.8669	19.1143	26.9738	1.41118	protein_coding	ENSMUST00000138296,ENSMUST00000111230,ENSMUST00000111228,ENSMUST00000192460
ENSMUSG00000004032	ENSMUSG00000004032	Gstm5	3:107895820-107898686	14.1523	14.3196	14.6143	18.912	22.3189	19.5637	14.3621	20.2649	1.411	protein_coding	ENSMUST00000170058,ENSMUST00000172247,ENSMUST00000167523,ENSMUST00000167387,ENSMUST00000004134,ENSMUST00000169365
ENSMUSG00000001794	ENSMUSG00000001794	Capns1	7:30186935-30198811	82.3195	83.8998	97.7898	125.628	125.57	121.226	88.003	124.141	1.41065	protein_coding	ENSMUST00000126116,ENSMUST00000141851,ENSMUST00000146852,ENSMUST00000129761,ENSMUST00000207082,ENSMUST00000001845,ENSMUST00000108196,ENSMUST00000148973
ENSMUSG00000073094	ENSMUSG00000073094	Smim9	X:75146055-75163770	0.293923	0.120902	0.160839	0.145607	0.499226	0.167063	0.191888	0.270632	1.41036	protein_coding	ENSMUST00000141041,ENSMUST00000101433,ENSMUST00000165080
ENSMUSG00000061751	ENSMUSG00000061751	Kalrn	16:33974257-34573532	8.53329	8.65159	7.88242	12.6776	13.0554	9.62068	8.35577	11.7846	1.41035	protein_coding	ENSMUST00000114953,ENSMUST00000114947,ENSMUST00000151491,ENSMUST00000114949,ENSMUST00000114963,ENSMUST00000114973,ENSMUST00000114961,ENSMUST00000114966,ENSMUST00000114964,ENSMUST00000132002,ENSMUST00000089655,ENSMUST00000142817,ENSMUST00000114960,ENSMUST00000114954,ENSMUST00000137216,ENSMUST00000124430,ENSMUST00000156668,ENSMUST00000076810,ENSMUST00000132569
ENSMUSG00000041769	ENSMUSG00000041769	Ppp2r2d	7:138846078-138883057	13.5419	13.2557	14.9086	20.5271	19.9235	18.3634	13.9021	19.6047	1.4102	protein_coding	ENSMUST00000140047,ENSMUST00000136824,ENSMUST00000041097,ENSMUST00000174090,ENSMUST00000172764,ENSMUST00000155672,ENSMUST00000152104,ENSMUST00000148453,ENSMUST00000128157
ENSMUSG00000045064	ENSMUSG00000045064	Zc2hc1c	12:85288590-85299358	0.518986	0.363842	0.492686	0.589547	0.747536	0.602572	0.458505	0.646552	1.41013	protein_coding	ENSMUST00000059341
ENSMUSG00000044328	ENSMUSG00000044328	Trp53i13	11:77508098-77515980	1.86479	1.3295	1.69581	2.52648	1.24306	3.12583	1.63003	2.29846	1.41007	protein_coding	ENSMUST00000126857,ENSMUST00000136101,ENSMUST00000124690,ENSMUST00000060417,ENSMUST00000139195
ENSMUSG00000050240	ENSMUSG00000050240	Hic2	16:17233571-17263430	0.642102	0.533825	0.442298	1.02325	0.602428	0.656115	0.539408	0.760598	1.41006	protein_coding	ENSMUST00000115698,ENSMUST00000090190
ENSMUSG00000001995	ENSMUSG00000001995	Sipa1l2	8:125418062-125569808	0.824324	1.04905	0.91215	1.22509	0.727214	1.97323	0.928508	1.30851	1.40926	protein_coding	ENSMUST00000212987,ENSMUST00000212168,ENSMUST00000108775,ENSMUST00000212604
ENSMUSG00000050410	ENSMUSG00000050410	Tcf19	17:35512733-35516824	2.60006	1.3749	1.82162	3.14883	2.58713	2.43272	1.93219	2.72289	1.40922	protein_coding	ENSMUST00000161012,ENSMUST00000162683,ENSMUST00000159009,ENSMUST00000160885
ENSMUSG00000035247	ENSMUSG00000035247	Hectd1	12:51743721-51829536	16.1004	13.2822	12.9985	20.0937	17.9713	21.6493	14.127	19.9048	1.40898	protein_coding	ENSMUST00000042052,ENSMUST00000179265
ENSMUSG00000073792	ENSMUSG00000073792	Alg6	4:99715663-99763460	5.23771	4.57438	4.00439	7.49946	5.89045	6.07409	4.60549	6.488	1.40875	protein_coding	ENSMUST00000107004,ENSMUST00000141870,ENSMUST00000097961,ENSMUST00000137473,ENSMUST00000144805,ENSMUST00000124147,ENSMUST00000139799
ENSMUSG00000024190	ENSMUSG00000024190	Dusp1	17:26505589-26508519	17.0244	23.941	14.7012	55.9478	10.66	11.7975	18.5555	26.1351	1.40848	protein_coding	ENSMUST00000146077,ENSMUST00000126178,ENSMUST00000025025
ENSMUSG00000001687	ENSMUSG00000001687	Ubl3	5:148504634-148552789	24.3436	23.562	24.156	33.0648	35.3475	33.0716	24.0205	33.828	1.40829	protein_coding	ENSMUST00000079324,ENSMUST00000201139,ENSMUST00000202938,ENSMUST00000201688,ENSMUST00000201595,ENSMUST00000201597,ENSMUST00000164904
ENSMUSG00000018841	ENSMUSG00000018841	Rad51d	11:82876433-82890614	3.60775	2.63005	3.34964	4.96957	4.86167	3.66953	3.19581	4.50026	1.40817	protein_coding	ENSMUST00000100718,ENSMUST00000021033,ENSMUST00000146053,ENSMUST00000135963,ENSMUST00000092844,ENSMUST00000018985
ENSMUSG00000022946	ENSMUSG00000022946	Dopey2	16:93711906-93810585	4.20042	4.53499	4.7621	6.60344	5.84266	6.55515	4.49917	6.33375	1.40776	protein_coding	ENSMUST00000045004
ENSMUSG00000074682	ENSMUSG00000074682	Zcchc3	2:152411954-152415027	0.145307	0.192575	0.159769	0.220279	0.23479	0.245455	0.165884	0.233508	1.40766	protein_coding	ENSMUST00000099207
ENSMUSG00000000276	ENSMUSG00000000276	Dgke	11:89035178-89066850	0.25997	0.258587	0.263748	0.352908	0.280434	0.467812	0.260768	0.367051	1.40758	protein_coding	ENSMUST00000107894,ENSMUST00000000285,ENSMUST00000152772
ENSMUSG00000050312	ENSMUSG00000050312	Nsun3	16:62732443-62786818	3.55025	3.92716	4.15304	4.85695	6.49438	5.01583	3.87682	5.45572	1.40727	protein_coding	ENSMUST00000156676,ENSMUST00000152553,ENSMUST00000151583,ENSMUST00000152842,ENSMUST00000143314,ENSMUST00000063089
ENSMUSG00000032788	ENSMUSG00000032788	Pdxk	10:78436743-78464975	10.4445	9.58631	9.89359	15.7244	11.5231	14.8637	9.9748	14.0371	1.40725	protein_coding	ENSMUST00000105385,ENSMUST00000041616
ENSMUSG00000062382	ENSMUSG00000062382	Ftl1-ps1	13:74406395-74407317	1.66138	1.66546	1.81669	3.29867	2.10588	1.8274	1.71451	2.41065	1.40603	protein_coding	ENSMUST00000090860
ENSMUSG00000037111	ENSMUSG00000037111	Setd7	3:51515318-51560879	1.38939	1.07907	0.787062	1.64728	1.50353	1.42635	1.08517	1.52572	1.40597	protein_coding	ENSMUST00000195080,ENSMUST00000194828,ENSMUST00000161755,ENSMUST00000037141
ENSMUSG00000031214	ENSMUSG00000031214	Ophn1	X:98554276-98891025	0.590622	0.590117	0.485934	0.904833	0.964171	0.474224	0.555558	0.781076	1.40593	protein_coding	ENSMUST00000113826,ENSMUST00000033560,ENSMUST00000154920,ENSMUST00000147529,ENSMUST00000156634,ENSMUST00000142267,ENSMUST00000156917,ENSMUST00000125150,ENSMUST00000147805,ENSMUST00000140598
ENSMUSG00000046269	ENSMUSG00000046269	Usp27x	X:7371275-7375830	0.129769	0.210047	0.167454	0.201791	0.299621	0.211562	0.16909	0.237658	1.40551	protein_coding	ENSMUST00000178293,ENSMUST00000115744,ENSMUST00000191497
ENSMUSG00000041736	ENSMUSG00000041736	Tspo	15:83563591-83574203	64.4703	67.8557	65.8367	89.0764	96.1309	93.3011	66.0542	92.8361	1.40545	protein_coding	ENSMUST00000208463,ENSMUST00000047419
ENSMUSG00000025511	ENSMUSG00000025511	Tspan4	7:141475239-141493427	39.4462	36.6857	23.3991	52.8104	36.7076	50.3572	33.177	46.6251	1.40534	protein_coding	ENSMUST00000130402,ENSMUST00000146305,ENSMUST00000117634,ENSMUST00000138092,ENSMUST00000140858,ENSMUST00000026585
ENSMUSG00000026198	ENSMUSG00000026198	Abcb6	1:75171716-75180392	26.3296	22.4989	25.7941	32.7975	39.1541	32.9102	24.8742	34.9539	1.40523	protein_coding	ENSMUST00000161103,ENSMUST00000160757,ENSMUST00000160081,ENSMUST00000159219,ENSMUST00000161215,ENSMUST00000027396
ENSMUSG00000048218	ENSMUSG00000048218	Amigo2	15:97244073-97247287	5.08713	3.62024	4.99894	7.76505	5.29479	6.20033	4.56877	6.42006	1.4052	protein_coding	ENSMUST00000053106
ENSMUSG00000001348	ENSMUSG00000001348	Acp5	9:22126730-22135746	74.5488	76.0926	71.3245	105.671	101.122	105.082	73.9886	103.958	1.40506	protein_coding	ENSMUST00000069330,ENSMUST00000165735,ENSMUST00000115315
ENSMUSG00000033386	ENSMUSG00000033386	Frrs1	3:116859463-116908177	7.1865	7.01512	5.10362	9.31216	9.58782	8.22443	6.43508	9.04147	1.40503	protein_coding	ENSMUST00000199626,ENSMUST00000199030,ENSMUST00000197323,ENSMUST00000199584,ENSMUST00000195905,ENSMUST00000040260
ENSMUSG00000091476	ENSMUSG00000091476	Gm16432	1:177983422-178172704	0.058026	0.0160663	0.0987479	0.130205	0.06151	0.0511266	0.0576134	0.0809472	1.40501	protein_coding	ENSMUST00000191719,ENSMUST00000192146,ENSMUST00000094273
ENSMUSG00000021699	ENSMUSG00000021699	Pde4d	13:108449947-109953461	1.76715	1.84555	1.60641	2.50607	2.72637	2.09897	1.7397	2.4438	1.40472	protein_coding	ENSMUST00000152630,ENSMUST00000079975,ENSMUST00000119672,ENSMUST00000117420,ENSMUST00000134973,ENSMUST00000119507,ENSMUST00000151111,ENSMUST00000135275,ENSMUST00000155459,ENSMUST00000120671,ENSMUST00000074103,ENSMUST00000153234,ENSMUST00000133929,ENSMUST00000117879,ENSMUST00000120664,ENSMUST00000177907,ENSMUST00000151429,ENSMUST00000138938,ENSMUST00000122041,ENSMUST00000129374
ENSMUSG00000041773	ENSMUSG00000041773	Enc1	13:97241104-97253039	1.69432	1.71321	1.74441	2.21081	1.9413	3.08166	1.71731	2.41126	1.40409	protein_coding	ENSMUST00000041623
ENSMUSG00000038886	ENSMUSG00000038886	Man2a2	7:80349096-80371375	10.1099	7.72979	6.94815	10.6443	11.0645	13.0939	8.26261	11.6009	1.40402	protein_coding	ENSMUST00000205535,ENSMUST00000205318,ENSMUST00000098346,ENSMUST00000206301,ENSMUST00000206973,ENSMUST00000205853,ENSMUST00000206212,ENSMUST00000206066,ENSMUST00000206807,ENSMUST00000205436,ENSMUST00000206917
ENSMUSG00000022797	ENSMUSG00000022797	Tfrc	16:32608919-32632794	6.16122	9.58977	12.1032	15.4145	8.65195	15.0354	9.28473	13.0339	1.4038	protein_coding	ENSMUST00000137901,ENSMUST00000124243,ENSMUST00000128285,ENSMUST00000155929,ENSMUST00000120680,ENSMUST00000023486
ENSMUSG00000042439	ENSMUSG00000042439	Zfp532	18:65580229-65689443	1.23093	1.08061	0.601256	1.89136	0.687807	1.50975	0.970932	1.36297	1.40378	protein_coding	ENSMUST00000182684,ENSMUST00000183319,ENSMUST00000182478,ENSMUST00000183184,ENSMUST00000182979,ENSMUST00000049016,ENSMUST00000183326,ENSMUST00000182319,ENSMUST00000183236,ENSMUST00000182973,ENSMUST00000182852,ENSMUST00000169679,ENSMUST00000183303,ENSMUST00000183157,ENSMUST00000182655,ENSMUST00000182140
ENSMUSG00000019942	ENSMUSG00000019942	Cdk1	10:69336634-69352938	1.71752	1.48305	0.684043	2.75254	1.57271	1.12618	1.29487	1.81714	1.40334	protein_coding	ENSMUST00000123458,ENSMUST00000149474,ENSMUST00000152448,ENSMUST00000124054,ENSMUST00000119827,ENSMUST00000129444,ENSMUST00000020099
ENSMUSG00000027602	ENSMUSG00000027602	Map1lc3a	2:155276296-155278073	30.346	26.0644	33.4962	42.0844	44.6621	39.3975	29.9689	42.048	1.40306	protein_coding	ENSMUST00000029128,ENSMUST00000145086,ENSMUST00000154596
ENSMUSG00000022945	ENSMUSG00000022945	Chaf1b	16:93883900-93906115	1.18976	0.640094	0.581337	1.52672	0.968131	0.886933	0.80373	1.12726	1.40254	protein_coding	ENSMUST00000124313,ENSMUST00000152980,ENSMUST00000128316,ENSMUST00000023666,ENSMUST00000142316,ENSMUST00000143006,ENSMUST00000120586,ENSMUST00000117099
ENSMUSG00000047649	ENSMUSG00000047649	Cd3eap	7:19356013-19359483	2.0479	1.76286	1.70912	2.43605	2.62811	2.67703	1.83996	2.5804	1.40242	protein_coding	ENSMUST00000176333,ENSMUST00000047036
ENSMUSG00000034647	ENSMUSG00000034647	Ankrd12	17:65967500-66077089	0.823715	0.875461	1.12519	1.77089	0.82218	1.36755	0.941455	1.32021	1.4023	protein_coding	ENSMUST00000139901,ENSMUST00000124297,ENSMUST00000150766,ENSMUST00000129756,ENSMUST00000146090,ENSMUST00000038116,ENSMUST00000135136,ENSMUST00000143516
ENSMUSG00000031561	ENSMUSG00000031561	Tenm3	8:48227681-48843951	2.93328	3.06976	3.95985	4.66914	4.00392	5.29477	3.32096	4.65594	1.40199	protein_coding	ENSMUST00000110343,ENSMUST00000033965,ENSMUST00000110346,ENSMUST00000110345,ENSMUST00000190840,ENSMUST00000211976,ENSMUST00000211812,ENSMUST00000145344
ENSMUSG00000007827	ENSMUSG00000007827	Ankrd26	6:118501307-118562226	0.689904	0.718648	0.565016	1.27672	0.546712	0.942535	0.657856	0.921989	1.40151	protein_coding	ENSMUST00000188022,ENSMUST00000188172,ENSMUST00000112830
ENSMUSG00000023973	ENSMUSG00000023973	Cnpy3	17:46735704-46752214	21.5057	15.5969	18.2402	22.3371	26.4984	28.7221	18.4476	25.8525	1.4014	protein_coding	ENSMUST00000145877,ENSMUST00000121671,ENSMUST00000059844,ENSMUST00000148656,ENSMUST00000129200
ENSMUSG00000009112	ENSMUSG00000009112	Bcl2l13	6:120836211-120892842	9.73637	10.4712	9.06991	11.968	15.3434	13.7114	9.75916	13.6743	1.40117	protein_coding	ENSMUST00000204004,ENSMUST00000203584,ENSMUST00000203037,ENSMUST00000009256
ENSMUSG00000036402	ENSMUSG00000036402	Gng12	6:66896396-67021350	21.3759	23.8984	24.7391	30.1776	33.9194	33.9954	23.3378	32.6975	1.40105	protein_coding	ENSMUST00000114222,ENSMUST00000114225,ENSMUST00000114227,ENSMUST00000204511,ENSMUST00000114226,ENSMUST00000114228,ENSMUST00000204862,ENSMUST00000043148,ENSMUST00000114224
ENSMUSG00000032602	ENSMUSG00000032602	Slc25a20	9:108662087-108684641	55.8087	51.4175	64.9971	81.8382	79.2678	80.1201	57.4078	80.4087	1.40066	protein_coding	ENSMUST00000194088,ENSMUST00000195260,ENSMUST00000035222
ENSMUSG00000020669	ENSMUSG00000020669	Sh3yl1	12:30911667-30960162	7.76227	5.66915	5.45599	8.10096	10.8997	7.44845	6.2958	8.81637	1.40036	protein_coding	ENSMUST00000020997,ENSMUST00000128814,ENSMUST00000142693,ENSMUST00000110880
ENSMUSG00000003948	ENSMUSG00000003948	Mmd	11:90249455-90278589	75.1084	70.5679	92.7459	108.944	107.288	117.514	79.4741	111.249	1.39981	protein_coding	ENSMUST00000107887,ENSMUST00000004050
ENSMUSG00000030527	ENSMUSG00000030527	Crtc3	7:80586626-80688877	1.96029	2.20963	1.46046	2.29774	3.17104	2.41021	1.87679	2.62633	1.39937	protein_coding	ENSMUST00000122255,ENSMUST00000154761,ENSMUST00000152668,ENSMUST00000127182,ENSMUST00000127326,ENSMUST00000149176
ENSMUSG00000070985	ENSMUSG00000070985	Acnat1	4:49447104-49473912	27.5994	19.9533	20.9837	27.9276	35.2692	32.7108	22.8455	31.9692	1.39937	protein_coding	ENSMUST00000135976,ENSMUST00000107697,ENSMUST00000150392,ENSMUST00000095086
ENSMUSG00000058291	ENSMUSG00000058291	Zfp68	5:138603651-138619761	4.81822	5.29791	5.1244	7.51131	7.87945	5.93498	5.08018	7.10858	1.39928	protein_coding	ENSMUST00000085852,ENSMUST00000197654,ENSMUST00000063262,ENSMUST00000199066,ENSMUST00000110905,ENSMUST00000129832
ENSMUSG00000033152	ENSMUSG00000033152	Podxl2	6:88842557-88875044	0.151664	0.162388	0.1907	0.242685	0.28483	0.178436	0.168251	0.235317	1.39861	protein_coding	ENSMUST00000140455,ENSMUST00000124562,ENSMUST00000205158,ENSMUST00000153852,ENSMUST00000141348,ENSMUST00000141401,ENSMUST00000061262,ENSMUST00000038409,ENSMUST00000142266,ENSMUST00000135843,ENSMUST00000145780,ENSMUST00000145944
ENSMUSG00000030802	ENSMUSG00000030802	Bckdk	7:127904081-127910221	9.44252	7.05436	7.56118	9.22665	11.859	12.5546	8.01935	11.2134	1.39829	protein_coding	ENSMUST00000151451,ENSMUST00000071056,ENSMUST00000124533,ENSMUST00000146574,ENSMUST00000206140,ENSMUST00000206068,ENSMUST00000206745
ENSMUSG00000019232	ENSMUSG00000019232	Etnppl	3:130617447-130637521	20.4916	28.0048	19.8723	32.0432	35.5195	28.0361	22.7896	31.8663	1.39828	protein_coding	ENSMUST00000166187,ENSMUST00000072271,ENSMUST00000172432,ENSMUST00000199940,ENSMUST00000170664,ENSMUST00000163620
ENSMUSG00000038991	ENSMUSG00000038991	Txndc5	13:38500272-38528824	88.1064	61.0395	66.1375	91.0123	104.872	105.139	71.7611	100.341	1.39827	protein_coding	ENSMUST00000162075,ENSMUST00000160046,ENSMUST00000035988,ENSMUST00000160653
ENSMUSG00000031808	ENSMUSG00000031808	Slc27a1	8:71568881-71587302	3.14089	4.00523	3.1838	5.21628	3.99401	5.23052	3.44331	4.8136	1.39796	protein_coding	ENSMUST00000212111,ENSMUST00000211886,ENSMUST00000213100,ENSMUST00000212989,ENSMUST00000212225,ENSMUST00000211811,ENSMUST00000212211,ENSMUST00000034267,ENSMUST00000212889
ENSMUSG00000047638	ENSMUSG00000047638	Nr1h4	10:89454233-89533585	48.3481	51.1607	42.7189	64.7574	75.7352	58.3343	47.4092	66.2756	1.39795	protein_coding	ENSMUST00000105296,ENSMUST00000105297,ENSMUST00000058126
ENSMUSG00000042197	ENSMUSG00000042197	Zfp451	1:33761544-33814595	2.68655	2.61124	2.33674	3.66337	3.95481	3.05389	2.54484	3.55736	1.39787	protein_coding	ENSMUST00000194656,ENSMUST00000139143,ENSMUST00000115167,ENSMUST00000140163,ENSMUST00000151055,ENSMUST00000044455,ENSMUST00000125723,ENSMUST00000130376,ENSMUST00000019861
ENSMUSG00000058246	ENSMUSG00000058246	Gm10037	13:67833234-67843113	0.319061	0.265733	0.4357	0.963187	0	0.463269	0.340165	0.475485	1.39781	protein_coding	ENSMUST00000060609
ENSMUSG00000079557	ENSMUSG00000079557	March2	17:33685691-33718670	35.637	32.4844	34.4852	44.1621	51.6035	47.6335	34.2022	47.7997	1.39756	protein_coding	ENSMUST00000172934,ENSMUST00000174040,ENSMUST00000172767,ENSMUST00000173454,ENSMUST00000173392,ENSMUST00000173015,ENSMUST00000066121,ENSMUST00000186022,ENSMUST00000167611,ENSMUST00000173329
ENSMUSG00000025089	ENSMUSG00000025089	Gfra1	19:58235603-58455909	37.3967	28.079	27.8068	42.872	43.2038	44.2566	31.0942	43.4441	1.39718	protein_coding	ENSMUST00000140141,ENSMUST00000169850,ENSMUST00000135730,ENSMUST00000138530,ENSMUST00000129100,ENSMUST00000123957,ENSMUST00000152507,ENSMUST00000131877,ENSMUST00000026076
ENSMUSG00000006800	ENSMUSG00000006800	Sulf2	2:166073088-166155663	3.05136	5.85926	5.01251	7.68157	5.12563	6.64443	4.64104	6.48388	1.39707	protein_coding	ENSMUST00000133395,ENSMUST00000143996,ENSMUST00000109249,ENSMUST00000088086,ENSMUST00000139266,ENSMUST00000146497,ENSMUST00000125503
ENSMUSG00000040711	ENSMUSG00000040711	Sh3pxd2b	11:32347819-32428173	0.169941	0.148354	0.120078	0.27014	0.162035	0.180243	0.146124	0.204139	1.39702	protein_coding	ENSMUST00000138771,ENSMUST00000038753
ENSMUSG00000000957	ENSMUSG00000000957	Mmp14	14:54431611-54441265	20.3505	16.5947	15.5326	22.2954	25.7209	25.2706	17.4926	24.429	1.39653	protein_coding	ENSMUST00000196155,ENSMUST00000197874,ENSMUST00000089688,ENSMUST00000197947,ENSMUST00000198679
ENSMUSG00000035126	ENSMUSG00000035126	Wdr78	4:103038064-103114555	0.0978236	0.0673783	0.0733343	0.112554	0.0942263	0.12633	0.0795121	0.111037	1.39648	protein_coding	ENSMUST00000136355,ENSMUST00000138960,ENSMUST00000152647,ENSMUST00000036451,ENSMUST00000036557,ENSMUST00000106868,ENSMUST00000148673,ENSMUST00000116316
ENSMUSG00000092074	ENSMUSG00000092074	Dynlt1a	17:6310546-6317474	0.977517	0.636571	0.52	0.999012	1.12784	0.853151	0.711363	0.993334	1.39638	protein_coding	ENSMUST00000169415
ENSMUSG00000017652	ENSMUSG00000017652	Cd40	2:165055626-165072948	0.466351	0.406597	0.252563	0.423475	0.166336	0.981268	0.37517	0.523693	1.39588	protein_coding	ENSMUST00000153105,ENSMUST00000073707,ENSMUST00000017799,ENSMUST00000140951,ENSMUST00000154443,ENSMUST00000081310,ENSMUST00000184221
ENSMUSG00000037563	ENSMUSG00000037563	Rps16	7:28350651-28353155	112.139	110.95	105.672	139.485	188.221	131.191	109.587	152.966	1.39584	protein_coding	ENSMUST00000082134,ENSMUST00000155805,ENSMUST00000152918
ENSMUSG00000022092	ENSMUSG00000022092	Ppp3cc	14:70217897-70289449	1.30116	1.20507	0.923818	1.43455	1.80396	1.54787	1.14335	1.59546	1.39543	protein_coding	ENSMUST00000078434
ENSMUSG00000032086	ENSMUSG00000032086	Bace1	9:45838579-45864399	5.25994	5.09357	4.39992	7.35871	7.31666	5.91091	4.91781	6.86209	1.39536	protein_coding	ENSMUST00000159970,ENSMUST00000034591,ENSMUST00000078111,ENSMUST00000159499,ENSMUST00000162587,ENSMUST00000162559
ENSMUSG00000019303	ENSMUSG00000019303	Psmc3ip	11:101091822-101095436	0.32745	0.219583	0.139023	0.257615	0.27857	0.42095	0.228685	0.319045	1.39513	protein_coding	ENSMUST00000134520,ENSMUST00000126386,ENSMUST00000142545,ENSMUST00000019447
ENSMUSG00000062545	ENSMUSG00000062545	Tlr12	4:128615442-128618619	2.87777	2.65128	3.21238	3.3102	4.79372	4.0913	2.91381	4.06507	1.39511	protein_coding	ENSMUST00000133382,ENSMUST00000074829
ENSMUSG00000031832	ENSMUSG00000031832	Taf1c	8:119597870-119605222	0.796983	0.584877	0.53847	1.05636	0.69357	0.92883	0.64011	0.89292	1.39495	protein_coding	ENSMUST00000144379,ENSMUST00000126547,ENSMUST00000093099,ENSMUST00000131652,ENSMUST00000212929,ENSMUST00000147964
ENSMUSG00000103144	ENSMUSG00000103144	Pcdhga1	18:37661792-37841873	9.5262e-40	0.0477702	0.0642827	0.115589	0.0406805	7.7721e-159	0.037351	0.0520898	1.3946	protein_coding	ENSMUST00000194888,ENSMUST00000194190
ENSMUSG00000017950	ENSMUSG00000017950	Hnf4a	2:163506807-163572910	112.576	110.49	113.749	155.079	157.939	156.616	112.272	156.545	1.39434	protein_coding	ENSMUST00000131658,ENSMUST00000143911,ENSMUST00000137449,ENSMUST00000018094,ENSMUST00000109411
ENSMUSG00000073988	ENSMUSG00000073988	Ttpa	4:20007937-20030785	134.868	139.278	180.002	194.713	228.229	210.287	151.383	211.076	1.39432	protein_coding	ENSMUST00000098244,ENSMUST00000117632,ENSMUST00000121491,ENSMUST00000125799
ENSMUSG00000097386	ENSMUSG00000097386	9130213A22Rik	11:69120053-69122589	0.128812	0.0361353	0.0594556	0.0892632	0.0941059	0.129491	0.074801	0.104287	1.39419	protein_coding	ENSMUST00000180487
ENSMUSG00000021264	ENSMUSG00000021264	Yy1	12:108792972-108816632	11.2083	10.2431	9.0972	14.5785	16.0643	11.9329	10.1829	14.1919	1.3937	protein_coding	ENSMUST00000021692,ENSMUST00000126912
ENSMUSG00000032202	ENSMUSG00000032202	Rab27a	9:73044853-73097629	1.4017	1.23205	1.38072	1.97508	1.79598	1.82305	1.33816	1.8647	1.39349	protein_coding	ENSMUST00000184575,ENSMUST00000184146,ENSMUST00000034722,ENSMUST00000184032
ENSMUSG00000004394	ENSMUSG00000004394	Tmed4	11:6270368-6274870	30.2283	28.5189	29.9045	42.3394	41.6645	39.4938	29.5506	41.1659	1.39307	protein_coding	ENSMUST00000004508,ENSMUST00000130621,ENSMUST00000132147
ENSMUSG00000049932	ENSMUSG00000049932	H2afx	9:44334693-44336077	4.89874	4.48844	3.00972	5.29806	6.72285	5.24783	4.1323	5.75625	1.39299	protein_coding	ENSMUST00000052686
ENSMUSG00000038168	ENSMUSG00000038168	P3h2	16:25959287-26105784	0.422893	0.418267	0.339248	0.749308	0.541724	0.353082	0.393469	0.548038	1.39284	protein_coding	ENSMUST00000161878,ENSMUST00000159161,ENSMUST00000039990,ENSMUST00000160067
ENSMUSG00000028933	ENSMUSG00000028933	Xrcc2	5:25689811-25705825	0.619026	0.649583	0.67992	0.802584	0.898514	1.01165	0.64951	0.904249	1.3922	protein_coding	ENSMUST00000030773,ENSMUST00000131308,ENSMUST00000114922,ENSMUST00000134972
ENSMUSG00000070495	ENSMUSG00000070495	Ctcfl	2:173093608-173119525	0.134982	0.126175	0.212207	0.233878	0.203315	0.221803	0.157788	0.219665	1.39215	protein_coding	ENSMUST00000179693,ENSMUST00000094287
ENSMUSG00000074916	ENSMUSG00000074916	Chst14	2:118926495-118928585	1.35307	1.20856	0.877623	1.59983	1.77647	1.41053	1.14642	1.59561	1.39182	protein_coding	ENSMUST00000099546,ENSMUST00000110837
ENSMUSG00000054381	ENSMUSG00000054381	Zfp747	7:127372536-127376050	0.883083	1.17375	0.908736	1.60516	1.41245	1.10915	0.988523	1.37559	1.39156	protein_coding	ENSMUST00000206942,ENSMUST00000067425,ENSMUST00000205832
ENSMUSG00000030244	ENSMUSG00000030244	Gys2	6:142422612-142473109	79.731	93.0853	74.0356	136.524	105.89	101.072	82.284	114.495	1.39147	protein_coding	ENSMUST00000126939,ENSMUST00000032371
ENSMUSG00000079559	ENSMUSG00000079559	Gm684	9:51270257-51278554	0.0871206	0.147191	0.11899	0.133629	0.0935065	0.264468	0.117767	0.163868	1.39146	protein_coding	ENSMUST00000114427
ENSMUSG00000059895	ENSMUSG00000059895	Ptp4a3	15:73723144-73758766	3.37019	3.41373	3.03742	4.66672	3.86933	5.12929	3.27378	4.55511	1.39139	protein_coding	ENSMUST00000167582,ENSMUST00000053232,ENSMUST00000163582,ENSMUST00000165541
ENSMUSG00000002870	ENSMUSG00000002870	Mcm2	6:88883473-88898780	1.36896	1.10135	0.915074	2.23566	0.936972	1.53504	1.12846	1.56922	1.39059	protein_coding	ENSMUST00000203935,ENSMUST00000204365,ENSMUST00000205165,ENSMUST00000058011,ENSMUST00000204393,ENSMUST00000203172,ENSMUST00000204217
ENSMUSG00000031586	ENSMUSG00000031586	Rbpms	8:33782642-33929863	21.0338	20.6058	18.4172	28.1439	34.4507	20.9072	20.0189	27.8339	1.39038	protein_coding	ENSMUST00000182987,ENSMUST00000182926,ENSMUST00000183062,ENSMUST00000033995,ENSMUST00000033994,ENSMUST00000183088,ENSMUST00000053251,ENSMUST00000183122,ENSMUST00000183336,ENSMUST00000182871,ENSMUST00000191473,ENSMUST00000182184,ENSMUST00000182256
ENSMUSG00000074227	ENSMUSG00000074227	Spint2	7:29256322-29281912	38.5106	38.6763	39.2604	49.1419	63.4451	49.2778	38.8158	53.9549	1.39003	protein_coding	ENSMUST00000098604,ENSMUST00000108236,ENSMUST00000208585,ENSMUST00000207601
ENSMUSG00000032252	ENSMUSG00000032252	Glce	9:62057247-62122655	7.8282	7.27173	6.8004	10.8215	10.9523	8.65874	7.30011	10.1442	1.38959	protein_coding	ENSMUST00000186514,ENSMUST00000185873,ENSMUST00000185675,ENSMUST00000034785,ENSMUST00000185510
ENSMUSG00000035011	ENSMUSG00000035011	Zbtb7a	10:81135219-81152995	6.15361	5.99897	5.26685	8.74797	7.31402	8.13659	5.80648	8.06619	1.38917	protein_coding	ENSMUST00000146895,ENSMUST00000048128,ENSMUST00000121840,ENSMUST00000125261,ENSMUST00000119606,ENSMUST00000117956
ENSMUSG00000019055	ENSMUSG00000019055	Plod1	4:147909752-147936767	13.8937	12.9119	13.6609	19.9138	16.8333	19.4649	13.4888	18.7373	1.3891	protein_coding	ENSMUST00000132075,ENSMUST00000105712,ENSMUST00000019199,ENSMUST00000149129,ENSMUST00000124041,ENSMUST00000124292
ENSMUSG00000026809	ENSMUSG00000026809	Spaca9	2:28692079-28699727	0.253242	0.296798	0	0.432276	0.257159	0.0745466	0.183347	0.254661	1.38896	protein_coding	ENSMUST00000102877,ENSMUST00000145014,ENSMUST00000124840,ENSMUST00000144209
ENSMUSG00000036197	ENSMUSG00000036197	Gxylt1	15:93239741-93275161	2.36177	2.4042	2.4053	3.78094	2.9057	3.27182	2.39042	3.31949	1.38866	protein_coding	ENSMUST00000049484,ENSMUST00000057896
ENSMUSG00000025171	ENSMUSG00000025171	Ubtd1	19:41981762-42034641	4.02714	3.6988	3.26639	4.25052	5.5539	5.45979	3.66411	5.08807	1.38862	protein_coding	ENSMUST00000026170
ENSMUSG00000002835	ENSMUSG00000002835	Chaf1a	17:56040415-56068026	0.387577	0.335004	0.308144	0.79776	0.308738	0.324655	0.343575	0.477051	1.38849	protein_coding	ENSMUST00000002914
ENSMUSG00000015143	ENSMUSG00000015143	Actn1	12:80167541-80260371	8.61682	9.225	5.97294	12.5941	11.6734	8.79262	7.93825	11.02	1.38822	protein_coding	ENSMUST00000021554,ENSMUST00000167327
ENSMUSG00000031146	ENSMUSG00000031146	Plp2	X:7667940-7671390	0.58929	0.891314	0.93359	1.50982	0.94995	0.891373	0.804731	1.11705	1.3881	protein_coding	ENSMUST00000143854,ENSMUST00000136155,ENSMUST00000033486
ENSMUSG00000029416	ENSMUSG00000029416	Slc15a4	5:127595663-127632897	10.8492	11.105	13.8707	19.0726	12.9854	17.6538	11.9416	16.5706	1.38763	protein_coding	ENSMUST00000031367,ENSMUST00000152727,ENSMUST00000124569,ENSMUST00000200212,ENSMUST00000198486,ENSMUST00000144603,ENSMUST00000153832,ENSMUST00000199810,ENSMUST00000155321,ENSMUST00000198727,ENSMUST00000182841
ENSMUSG00000024222	ENSMUSG00000024222	Fkbp5	17:28399094-28517524	27.2654	20.5825	20.9692	38.401	26.4997	30.5911	22.939	31.8306	1.38762	protein_coding	ENSMUST00000079413,ENSMUST00000143685,ENSMUST00000114792,ENSMUST00000147716,ENSMUST00000153744,ENSMUST00000177939
ENSMUSG00000050556	ENSMUSG00000050556	Kcnb1	2:167095968-167190155	0.483096	0.501557	0.551078	0.772904	0.637185	0.720642	0.51191	0.710244	1.38744	protein_coding	ENSMUST00000059826,ENSMUST00000148226,ENSMUST00000207917,ENSMUST00000144351
ENSMUSG00000031274	ENSMUSG00000031274	Col4a5	X:141475384-141689234	0.478658	0.615273	0.347704	0.81479	0.560794	0.624557	0.480545	0.666714	1.38741	protein_coding	ENSMUST00000130732,ENSMUST00000128669,ENSMUST00000112931,ENSMUST00000112930
ENSMUSG00000003380	ENSMUSG00000003380	Rabac1	7:24969751-24972754	62.8522	57.2376	58.1809	76.0313	88.4147	82.8564	59.4236	82.4341	1.38723	protein_coding	ENSMUST00000206868,ENSMUST00000206941,ENSMUST00000076961,ENSMUST00000205771,ENSMUST00000205871,ENSMUST00000206222
ENSMUSG00000060594	ENSMUSG00000060594	Layn	9:51056779-51077094	0.269567	0.405414	0.271321	0.486207	0.512322	0.313992	0.315434	0.437507	1.387	protein_coding	ENSMUST00000098782
ENSMUSG00000028832	ENSMUSG00000028832	Stmn1	4:134468319-134473843	1.94633	1.84608	1.19432	2.68462	2.24824	1.9834	1.66224	2.30542	1.38693	protein_coding	ENSMUST00000127279,ENSMUST00000030636,ENSMUST00000105868,ENSMUST00000105867,ENSMUST00000130253
ENSMUSG00000020072	ENSMUSG00000020072	Pbld2	10:63024314-63058813	79.0307	79.559	83.7417	115.716	112.286	108.046	80.7771	112.016	1.38673	protein_coding	ENSMUST00000124784,ENSMUST00000130531,ENSMUST00000020266,ENSMUST00000178684,ENSMUST00000020262
ENSMUSG00000021770	ENSMUSG00000021770	Samd8	14:21750530-21798725	5.5486	5.9464	6.23194	8.02341	7.99423	8.56339	5.90898	8.19368	1.38665	protein_coding	ENSMUST00000022292,ENSMUST00000119430,ENSMUST00000142023,ENSMUST00000144061
ENSMUSG00000045555	ENSMUSG00000045555	Mettl24	10:40683281-40811083	0.0348277	0.118415	0.048764	0.253768	0	0.0262972	0.0673356	0.0933551	1.38642	protein_coding	ENSMUST00000058747
ENSMUSG00000107252	ENSMUSG00000107252	Gm43786	16:8680769-8683911	0.115668	0.0962062	0.20783	0.352319	0	0.229427	0.139901	0.193915	1.38609	protein_coding	ENSMUST00000202157,ENSMUST00000201722
ENSMUSG00000037196	ENSMUSG00000037196	Pacrg	17:10403011-10840311	0.077692	0.0648405	0.251218	0.236528	0.166695	0.142531	0.13125	0.181918	1.38604	protein_coding	ENSMUST00000160599,ENSMUST00000041463
ENSMUSG00000026411	ENSMUSG00000026411	Tmem9	1:136008149-136035342	14.6328	13.9017	14.0361	16.6044	23.2124	19.1607	14.1902	19.6592	1.3854	protein_coding	ENSMUST00000063719,ENSMUST00000117950,ENSMUST00000140545,ENSMUST00000118832,ENSMUST00000165125
ENSMUSG00000036764	ENSMUSG00000036764	Dnajc12	10:63382442-63408840	7.76957	6.65063	8.16279	9.68859	11.6615	9.93244	7.52766	10.4275	1.38523	protein_coding	ENSMUST00000043317,ENSMUST00000129625,ENSMUST00000136832
ENSMUSG00000040813	ENSMUSG00000040813	Tex264	9:106658745-106685927	43.5723	38.3444	51.4602	62.4303	56.1582	66.1169	44.459	61.5685	1.38484	protein_coding	ENSMUST00000191205,ENSMUST00000185257,ENSMUST00000190948,ENSMUST00000188120,ENSMUST00000185645,ENSMUST00000188892,ENSMUST00000163441,ENSMUST00000046735,ENSMUST00000169068
ENSMUSG00000078234	ENSMUSG00000078234	Klhdc7a	4:139960219-139968026	4.32558	3.23896	2.97347	4.88721	5.46834	4.2349	3.51267	4.86348	1.38455	protein_coding	ENSMUST00000105031
ENSMUSG00000047604	ENSMUSG00000047604	Frat2	19:41845971-41848132	1.00474	0.576728	0.428223	0.796554	0.79737	1.18756	0.669897	0.927161	1.38404	protein_coding	ENSMUST00000059231
ENSMUSG00000074129	ENSMUSG00000074129	Rpl13a	7:45125557-45128761	392.725	388.653	356.567	452.444	569.565	552.641	379.315	524.883	1.38377	protein_coding	ENSMUST00000209965,ENSMUST00000211037,ENSMUST00000210073,ENSMUST00000210191,ENSMUST00000209626,ENSMUST00000210931,ENSMUST00000210918,ENSMUST00000209967,ENSMUST00000209711,ENSMUST00000210967,ENSMUST00000210134,ENSMUST00000210792,ENSMUST00000150350,ENSMUST00000211494,ENSMUST00000209812,ENSMUST00000209815,ENSMUST00000211438,ENSMUST00000209927,ENSMUST00000209212
ENSMUSG00000026388	ENSMUSG00000026388	3110009E18Rik	1:120121186-120188189	0.270048	0.702109	0.871565	1.04515	0.764202	0.741875	0.614574	0.850409	1.38374	protein_coding	ENSMUST00000027637,ENSMUST00000056038,ENSMUST00000128578,ENSMUST00000112644,ENSMUST00000187809,ENSMUST00000153037
ENSMUSG00000008153	ENSMUSG00000008153	Clstn3	6:124430758-124464794	1.44257	1.83423	3.3588	2.95036	2.47034	3.76105	2.21187	3.06058	1.38371	protein_coding	ENSMUST00000147947,ENSMUST00000150774,ENSMUST00000124998,ENSMUST00000112523,ENSMUST00000156040,ENSMUST00000143283,ENSMUST00000008297
ENSMUSG00000006641	ENSMUSG00000006641	Slc5a6	5:31036035-31048924	5.65208	4.33928	4.89174	6.84649	6.47757	7.26762	4.96103	6.86389	1.38356	protein_coding	ENSMUST00000202984,ENSMUST00000201017,ENSMUST00000202556,ENSMUST00000114668,ENSMUST00000202520,ENSMUST00000200816,ENSMUST00000080431
ENSMUSG00000018405	ENSMUSG00000018405	Mrm1	11:84813060-84819515	1.71009	2.03505	1.51517	4.20511	1.48684	1.58271	1.75344	2.42489	1.38293	protein_coding	ENSMUST00000144104,ENSMUST00000018549,ENSMUST00000139076
ENSMUSG00000047694	ENSMUSG00000047694	Yipf6	X:98936315-98949017	10.0809	10.2464	10.5256	13.1679	13.7107	15.7866	10.2843	14.2217	1.38286	protein_coding	ENSMUST00000054697,ENSMUST00000124010,ENSMUST00000151353,ENSMUST00000113811,ENSMUST00000140479,ENSMUST00000149082
ENSMUSG00000037172	ENSMUSG00000037172	E330009J07Rik	6:40401374-40436135	2.79377	2.24055	2.11488	2.95709	4.1411	2.7841	2.38307	3.2941	1.38229	protein_coding	ENSMUST00000101492,ENSMUST00000200994,ENSMUST00000201712,ENSMUST00000039008
ENSMUSG00000020774	ENSMUSG00000020774	Aspa	11:73304991-73329596	9.0618	10.8426	12.8373	16.8818	14.4493	13.9269	10.9139	15.086	1.38227	protein_coding	ENSMUST00000141898,ENSMUST00000132774,ENSMUST00000184572,ENSMUST00000155630,ENSMUST00000134079,ENSMUST00000021119
ENSMUSG00000043587	ENSMUSG00000043587	Pxylp1	9:96823335-96892669	2.54053	2.47713	2.46094	4.22257	2.59246	3.52083	2.49287	3.44529	1.38206	protein_coding	ENSMUST00000119141,ENSMUST00000121077,ENSMUST00000185561,ENSMUST00000124923,ENSMUST00000141127,ENSMUST00000112951,ENSMUST00000120101,ENSMUST00000154146,ENSMUST00000078478,ENSMUST00000136987,ENSMUST00000137770,ENSMUST00000126411,ENSMUST00000135834
ENSMUSG00000001942	ENSMUSG00000001942	Siae	9:37613846-37648318	13.5108	12.7813	13.21	18.3252	19.4328	16.8358	13.1674	18.1979	1.38205	protein_coding	ENSMUST00000002007
ENSMUSG00000035310	ENSMUSG00000035310	Lin54	5:100441917-100500639	1.69741	1.77144	1.61725	2.43849	2.51361	2.07561	1.69537	2.34257	1.38175	protein_coding	ENSMUST00000144030,ENSMUST00000154921,ENSMUST00000149714,ENSMUST00000123572,ENSMUST00000139234,ENSMUST00000134439,ENSMUST00000137750,ENSMUST00000152387,ENSMUST00000144716,ENSMUST00000046154
ENSMUSG00000018927	ENSMUSG00000018927	Ccl6	11:83587881-83593087	12.9845	11.5608	7.7496	17.6217	10.6218	16.3688	10.765	14.8708	1.3814	protein_coding	ENSMUST00000019071,ENSMUST00000150243,ENSMUST00000138145
ENSMUSG00000031595	ENSMUSG00000031595	Pdgfrl	8:40926211-40990785	0.468896	0.312239	0.335929	0.828047	0.434837	0.280091	0.372355	0.514325	1.38128	protein_coding	ENSMUST00000034004,ENSMUST00000143216
ENSMUSG00000020649	ENSMUSG00000020649	Rrm2	12:24708240-24714146	2.98141	3.29892	4.26976	8.1615	3.45953	2.95099	3.5167	4.85734	1.38122	protein_coding	ENSMUST00000020980,ENSMUST00000154588,ENSMUST00000153058,ENSMUST00000147789
ENSMUSG00000027900	ENSMUSG00000027900	Dram2	3:106547797-106575890	45.6491	50.7617	49.8394	64.8841	70.2192	66.8724	48.7501	67.3252	1.38103	protein_coding	ENSMUST00000144746,ENSMUST00000151465,ENSMUST00000129053,ENSMUST00000029507,ENSMUST00000067630,ENSMUST00000121034,ENSMUST00000132923,ENSMUST00000134396,ENSMUST00000135740
ENSMUSG00000037032	ENSMUSG00000037032	Apbb1	7:105558482-105581653	0.344916	0.296666	0.237708	0.46456	0.479698	0.270052	0.293097	0.40477	1.38101	protein_coding	ENSMUST00000188368,ENSMUST00000189265,ENSMUST00000187051,ENSMUST00000189072,ENSMUST00000190369,ENSMUST00000191601,ENSMUST00000210079,ENSMUST00000190961,ENSMUST00000081165,ENSMUST00000188726,ENSMUST00000187683,ENSMUST00000189378,ENSMUST00000188440,ENSMUST00000191011,ENSMUST00000187721,ENSMUST00000191250,ENSMUST00000186814,ENSMUST00000187057,ENSMUST00000186868,ENSMUST00000211614,ENSMUST00000188001
ENSMUSG00000003812	ENSMUSG00000003812	Dnase2a	8:84908559-84922915	16.9615	14.1868	11.5885	17.8418	19.9258	21.2513	14.2456	19.673	1.38099	protein_coding	ENSMUST00000109744,ENSMUST00000134569,ENSMUST00000135219,ENSMUST00000153215,ENSMUST00000148573,ENSMUST00000145292,ENSMUST00000003910,ENSMUST00000155942,ENSMUST00000128400
ENSMUSG00000039886	ENSMUSG00000039886	Tmem120a	5:135735484-135744448	22.2829	27.179	37.9569	42.0154	40.8404	37.8663	29.1396	40.2407	1.38096	protein_coding	ENSMUST00000141779,ENSMUST00000153399,ENSMUST00000127156,ENSMUST00000043378,ENSMUST00000199952
ENSMUSG00000030598	ENSMUSG00000030598	Fbxo17	7:28716803-28738144	0.620407	0.508644	0.696824	0.63089	1.14885	0.74143	0.608625	0.84039	1.3808	protein_coding	ENSMUST00000108279,ENSMUST00000139172,ENSMUST00000108278,ENSMUST00000032818,ENSMUST00000167118
ENSMUSG00000020709	ENSMUSG00000020709	Adap2	11:80154104-80178958	7.5269	6.90624	5.15177	9.28279	9.06541	8.68557	6.5283	9.01126	1.38034	protein_coding	ENSMUST00000134118,ENSMUST00000021050
ENSMUSG00000041308	ENSMUSG00000041308	Sntb2	8:106935749-107019714	0.793035	0.791006	0.738554	1.13501	1.08947	0.981346	0.774198	1.06861	1.38028	protein_coding	ENSMUST00000212298,ENSMUST00000212524,ENSMUST00000047425
ENSMUSG00000052534	ENSMUSG00000052534	Pbx1	1:168119363-168432270	4.49537	4.8803	5.38481	7.39651	6.67146	6.30243	4.92016	6.79013	1.38006	protein_coding	ENSMUST00000064438,ENSMUST00000176790,ENSMUST00000176791,ENSMUST00000176482,ENSMUST00000097471,ENSMUST00000072863,ENSMUST00000188912,ENSMUST00000176540
ENSMUSG00000032606	ENSMUSG00000032606	Nicn1	9:108290428-108296498	9.87255	6.91295	8.25226	10.0922	13.9996	10.4604	8.34592	11.5174	1.38	protein_coding	ENSMUST00000194496,ENSMUST00000192035,ENSMUST00000035227,ENSMUST00000195695
ENSMUSG00000039046	ENSMUSG00000039046	Usp6nl	2:6322666-6446390	4.35841	5.41634	3.79897	6.8674	7.09178	4.77135	4.52457	6.24351	1.37991	protein_coding	ENSMUST00000114937,ENSMUST00000042503,ENSMUST00000132391,ENSMUST00000150515
ENSMUSG00000031163	ENSMUSG00000031163	Glod5	X:8004199-8018492	0.171174	0.211939	0.454357	0.429177	0.542554	0.183703	0.279157	0.385145	1.37967	protein_coding	ENSMUST00000033503
ENSMUSG00000028803	ENSMUSG00000028803	Nipal3	4:135445419-135495038	2.52684	2.61908	2.09591	2.59751	4.87016	2.52304	2.41394	3.33024	1.37958	protein_coding	ENSMUST00000148023,ENSMUST00000102549,ENSMUST00000146617,ENSMUST00000105856,ENSMUST00000183397,ENSMUST00000145020,ENSMUST00000140982,ENSMUST00000183807
ENSMUSG00000030935	ENSMUSG00000030935	Acsm3	7:119760922-119787513	45.5845	45.4105	51.7271	67.273	62.1433	67.4736	47.574	65.63	1.37953	protein_coding	ENSMUST00000106529,ENSMUST00000106528,ENSMUST00000149598,ENSMUST00000106527,ENSMUST00000106526,ENSMUST00000063770,ENSMUST00000154828,ENSMUST00000149766
ENSMUSG00000022517	ENSMUSG00000022517	Mgrn1	16:4886099-4938296	18.2647	15.7887	16.2034	23.608	24.2329	21.4764	16.7523	23.1058	1.37926	protein_coding	ENSMUST00000023159,ENSMUST00000070658
ENSMUSG00000036885	ENSMUSG00000036885	Arhgef26	3:62338343-62462221	5.71462	7.70559	7.13464	11.8169	8.41766	8.10916	6.85162	9.44791	1.37893	protein_coding	ENSMUST00000161493,ENSMUST00000159746,ENSMUST00000079300,ENSMUST00000163008,ENSMUST00000192138,ENSMUST00000161057
ENSMUSG00000048232	ENSMUSG00000048232	Fbxo10	4:45034246-45084604	0.171817	0.24256	0.263628	0.273711	0.363239	0.297829	0.226002	0.311593	1.37872	protein_coding	ENSMUST00000140008,ENSMUST00000155583,ENSMUST00000052236
ENSMUSG00000028124	ENSMUSG00000028124	Gclm	3:122245556-122270732	117.078	95.6963	91.284	125.39	166.105	127.699	101.353	139.731	1.37866	protein_coding	ENSMUST00000176761,ENSMUST00000029769,ENSMUST00000137540,ENSMUST00000176445,ENSMUST00000149983,ENSMUST00000199699,ENSMUST00000178826
ENSMUSG00000024330	ENSMUSG00000024330	Col11a2	17:34039436-34066685	0.197063	0.0970543	0.125297	0.149214	0.225728	0.203151	0.139805	0.192698	1.37833	protein_coding	ENSMUST00000087497,ENSMUST00000173749,ENSMUST00000131134,ENSMUST00000114252,ENSMUST00000137374,ENSMUST00000114255,ENSMUST00000144927,ENSMUST00000143354
ENSMUSG00000026956	ENSMUSG00000026956	Uap1l1	2:25359888-25365682	2.03414	2.04551	1.53172	2.28335	2.61359	2.83729	1.87046	2.57808	1.37831	protein_coding	ENSMUST00000138985,ENSMUST00000151131,ENSMUST00000102925,ENSMUST00000152537,ENSMUST00000131025,ENSMUST00000146226
ENSMUSG00000054321	ENSMUSG00000054321	Taf4b	18:14783244-14900359	0.451615	0.479911	0.48486	0.478927	0.893212	0.579308	0.472129	0.650482	1.37776	protein_coding	ENSMUST00000169862
ENSMUSG00000034930	ENSMUSG00000034930	Rtkn	6:83135462-83152579	7.19617	6.13458	4.63931	9.96865	6.35945	8.42705	5.99002	8.25172	1.37758	protein_coding	ENSMUST00000133226,ENSMUST00000121093,ENSMUST00000135490,ENSMUST00000213056,ENSMUST00000203183,ENSMUST00000065512,ENSMUST00000130622,ENSMUST00000129316,ENSMUST00000087938
ENSMUSG00000001120	ENSMUSG00000001120	Pcbp3	10:76761856-76961887	0.963129	1.10698	0.403222	1.2099	1.39769	0.79586	0.824444	1.13448	1.37606	protein_coding	ENSMUST00000001148,ENSMUST00000092393,ENSMUST00000173854,ENSMUST00000168240,ENSMUST00000168505,ENSMUST00000168465,ENSMUST00000105411,ENSMUST00000165571,ENSMUST00000171437
ENSMUSG00000026155	ENSMUSG00000026155	Smap1	1:23844845-23922317	9.91623	10.1293	10.088	13.7924	13.9549	13.6913	10.0445	13.8129	1.37517	protein_coding	ENSMUST00000148710,ENSMUST00000149737,ENSMUST00000027339,ENSMUST00000133398,ENSMUST00000129254,ENSMUST00000141330,ENSMUST00000136506
ENSMUSG00000029869	ENSMUSG00000029869	Ephb6	6:41605481-41620509	0.996141	1.2717	0.876582	1.67592	1.0372	1.61068	1.04814	1.44127	1.37507	protein_coding	ENSMUST00000167497,ENSMUST00000170624,ENSMUST00000114732,ENSMUST00000167082
ENSMUSG00000082361	ENSMUSG00000082361	Btc	5:91357260-91402994	0.701767	1.05755	0.637805	1.14887	1.10605	1.04061	0.799041	1.09851	1.37479	protein_coding	ENSMUST00000201252,ENSMUST00000201090,ENSMUST00000121044,ENSMUST00000200860
ENSMUSG00000034371	ENSMUSG00000034371	Tkfc	19:10592199-10604258	187.235	235.829	228.813	386.621	245.185	264.345	217.292	298.717	1.37472	protein_coding	ENSMUST00000037678
ENSMUSG00000031490	ENSMUSG00000031490	Eif4ebp1	8:27260328-27276674	28.1154	24.2649	27.6965	31.2341	43.0826	35.7635	26.6923	36.6934	1.37468	protein_coding	ENSMUST00000033880,ENSMUST00000210959
ENSMUSG00000059714	ENSMUSG00000059714	Flot1	17:35823229-35832791	14.9492	14.331	13.0188	18.2482	22.539	17.3595	14.0997	19.3822	1.37466	protein_coding	ENSMUST00000174227,ENSMUST00000173147,ENSMUST00000173628,ENSMUST00000173337,ENSMUST00000001569,ENSMUST00000173381,ENSMUST00000174297,ENSMUST00000173273,ENSMUST00000174080,ENSMUST00000172846,ENSMUST00000173493
ENSMUSG00000078435	ENSMUSG00000078435	AU041133	10:82128012-82153065	0.93952	0.979094	0.840219	1.40955	1.19587	1.18691	0.919611	1.26411	1.37461	protein_coding	ENSMUST00000201286,ENSMUST00000105314
ENSMUSG00000039345	ENSMUSG00000039345	Mettl22	16:8470787-8490684	6.08569	5.44351	5.54194	5.78817	8.83691	8.83559	5.69038	7.82022	1.37429	protein_coding	ENSMUST00000142899,ENSMUST00000133208,ENSMUST00000046470,ENSMUST00000150790,ENSMUST00000151233
ENSMUSG00000026361	ENSMUSG00000026361	Cdc73	1:143598799-143702893	5.11373	5.54738	4.48037	6.00706	7.13163	7.67003	5.04716	6.93624	1.37429	protein_coding	ENSMUST00000188838,ENSMUST00000159794,ENSMUST00000189597,ENSMUST00000162638,ENSMUST00000018337,ENSMUST00000212510
ENSMUSG00000051255	ENSMUSG00000051255	Gm6563	19:23675843-23676712	0.711525	0.886061	0.846692	1.12585	1.3259	0.907322	0.814759	1.11969	1.37426	protein_coding	ENSMUST00000056396
ENSMUSG00000091264	ENSMUSG00000091264	Smim13	13:41249859-41276574	4.68418	5.53084	4.59136	6.55779	7.23734	6.55104	4.93546	6.78206	1.37415	protein_coding	ENSMUST00000165561
ENSMUSG00000028619	ENSMUSG00000028619	Tceanc2	4:107134154-107179116	5.03862	4.48321	5.27862	5.65391	7.3895	7.29296	4.93348	6.77879	1.37404	protein_coding	ENSMUST00000127720,ENSMUST00000057043,ENSMUST00000147375,ENSMUST00000131474,ENSMUST00000058585,ENSMUST00000030362,ENSMUST00000132526,ENSMUST00000141165,ENSMUST00000129220
ENSMUSG00000027635	ENSMUSG00000027635	Dsn1	2:156995264-157007154	0.604309	0.520527	0.343904	0.928381	0.455195	0.634221	0.48958	0.672599	1.37383	protein_coding	ENSMUST00000124671,ENSMUST00000103129,ENSMUST00000103130,ENSMUST00000146413,ENSMUST00000141388,ENSMUST00000154213
ENSMUSG00000035852	ENSMUSG00000035852	Misp	10:79821020-79830452	0.0970267	0.150671	0.0668446	0.215342	0.192428	0.024352	0.104847	0.144041	1.37381	protein_coding	ENSMUST00000169041,ENSMUST00000046833
ENSMUSG00000031320	ENSMUSG00000031320	Rps4x	X:102184940-102189394	241.019	235.645	223.421	263.952	379.599	318.222	233.362	320.591	1.37379	protein_coding	ENSMUST00000033683,ENSMUST00000155028,ENSMUST00000152739
ENSMUSG00000021904	ENSMUSG00000021904	Sema3g	14:31217859-31230350	0.0587779	0.0245624	0.059906	0.149833	0.010551	0.0363897	0.0477488	0.0655912	1.37367	protein_coding	ENSMUST00000090180
ENSMUSG00000025795	ENSMUSG00000025795	Rassf3	10:121410349-121476250	15.2746	20.8112	20.824	28.4277	25.42	24.3214	18.9699	26.0564	1.37356	protein_coding	ENSMUST00000026902
ENSMUSG00000047264	ENSMUSG00000047264	Zfp358	8:3493137-3497208	6.09058	5.108	5.41477	8.22317	8.03252	6.5605	5.53778	7.6054	1.37336	protein_coding	ENSMUST00000208423,ENSMUST00000061508,ENSMUST00000207318
ENSMUSG00000036206	ENSMUSG00000036206	Sh3bp4	1:89070414-89155068	0.215851	0.530045	0.197277	0.432834	0.389336	0.473125	0.314391	0.431765	1.37334	protein_coding	ENSMUST00000066279,ENSMUST00000123745
ENSMUSG00000078672	ENSMUSG00000078672	Mup20	4:62050233-62054158	38.6758	40.812	20.934	53.0602	43.9224	40.9062	33.4739	45.9629	1.3731	protein_coding	ENSMUST00000074018
ENSMUSG00000023030	ENSMUSG00000023030	Slc11a2	15:100387897-100425072	10.116	7.12046	7.30719	12.0648	11.078	10.5552	8.18122	11.2327	1.37298	protein_coding	ENSMUST00000136168,ENSMUST00000123461,ENSMUST00000140535,ENSMUST00000138843,ENSMUST00000124324,ENSMUST00000154676,ENSMUST00000023774,ENSMUST00000154331
ENSMUSG00000024507	ENSMUSG00000024507	Hsd17b4	18:50128200-50196269	156.252	152.262	166.662	229.48	211.38	211.525	158.392	217.462	1.37293	protein_coding	ENSMUST00000025385,ENSMUST00000152388,ENSMUST00000127325,ENSMUST00000139502
ENSMUSG00000102752	ENSMUSG00000102752	Gm7694	1:170298198-170306332	1.52931	2.29685	1.70462	2.43443	2.13364	3.02358	1.84359	2.53055	1.37262	protein_coding	ENSMUST00000179801
ENSMUSG00000058174	ENSMUSG00000058174	Gm5148	3:37714189-37724490	0.189023	0.513834	0.86721	0.685877	0.760665	0.708131	0.523356	0.718224	1.37234	protein_coding	ENSMUST00000108105,ENSMUST00000079755,ENSMUST00000134904,ENSMUST00000099128
ENSMUSG00000025268	ENSMUSG00000025268	Maged2	X:150806369-150814345	3.97171	4.01788	4.02093	5.35425	6.05777	5.07018	4.00351	5.49407	1.37231	protein_coding	ENSMUST00000112700,ENSMUST00000129768,ENSMUST00000143843,ENSMUST00000131241,ENSMUST00000124537,ENSMUST00000112697,ENSMUST00000026302,ENSMUST00000147152,ENSMUST00000112699,ENSMUST00000145342
ENSMUSG00000004631	ENSMUSG00000004631	Sgce	6:4674349-4747207	2.87964	5.32221	2.70794	4.42528	5.96402	4.57567	3.6366	4.98832	1.3717	protein_coding	ENSMUST00000153284,ENSMUST00000115579,ENSMUST00000101677,ENSMUST00000139029,ENSMUST00000203556,ENSMUST00000133306,ENSMUST00000128109,ENSMUST00000123907,ENSMUST00000004750,ENSMUST00000204897,ENSMUST00000090686,ENSMUST00000126151,ENSMUST00000115577
ENSMUSG00000091387	ENSMUSG00000091387	Gcnt4	13:96924688-96950912	1.51292	1.62801	1.05754	1.87595	1.99907	1.88295	1.39949	1.91932	1.37144	protein_coding	ENSMUST00000171324
ENSMUSG00000044749	ENSMUSG00000044749	Abca6	11:110176819-110251776	35.9792	39.6291	38.8118	56.2564	47.9215	52.6909	38.14	52.2896	1.37099	protein_coding	ENSMUST00000044003,ENSMUST00000150988
ENSMUSG00000051396	ENSMUSG00000051396	Hspa14	2:3504526-3512790	0.179035	0.195534	0.12036	0.158021	0.250337	0.270057	0.164976	0.226138	1.37073	protein_coding	ENSMUST00000124331,ENSMUST00000140494
ENSMUSG00000035509	ENSMUSG00000035509	Fbxl21	13:56522471-56537898	1.07446	1.03596	0.800169	0.771706	1.89535	1.32123	0.970196	1.32943	1.37027	protein_coding	ENSMUST00000124981,ENSMUST00000128668,ENSMUST00000121095,ENSMUST00000121871,ENSMUST00000045428
ENSMUSG00000078762	ENSMUSG00000078762	Haus5	7:30653710-30664994	3.21832	1.98607	1.69071	3.13815	3.40538	2.90399	2.29837	3.14917	1.37018	protein_coding	ENSMUST00000126511,ENSMUST00000132862,ENSMUST00000132982,ENSMUST00000019697,ENSMUST00000142823,ENSMUST00000142741
ENSMUSG00000022723	ENSMUSG00000022723	Crybg3	16:59490774-59555752	1.29764	1.15702	1.14974	1.53471	1.63885	1.76506	1.20147	1.64621	1.37016	protein_coding	ENSMUST00000139989,ENSMUST00000044604,ENSMUST00000129762,ENSMUST00000129350
ENSMUSG00000072244	ENSMUSG00000072244	Trim6	7:104218792-104235152	0.0163664	0.0950111	0.143002	0.0986243	0.0347821	0.215066	0.0847932	0.116157	1.36989	protein_coding	ENSMUST00000153324,ENSMUST00000128493,ENSMUST00000098180,ENSMUST00000144538,ENSMUST00000144455
ENSMUSG00000023015	ENSMUSG00000023015	Racgap1	15:99620495-99651656	0.325869	0.249916	0.190976	0.626054	0.21822	0.205897	0.255587	0.350057	1.36962	protein_coding	ENSMUST00000165745,ENSMUST00000164983,ENSMUST00000023756,ENSMUST00000168976,ENSMUST00000171017,ENSMUST00000169700,ENSMUST00000168834,ENSMUST00000165730,ENSMUST00000170369,ENSMUST00000171702,ENSMUST00000169810,ENSMUST00000109581,ENSMUST00000168065,ENSMUST00000171908
ENSMUSG00000017776	ENSMUSG00000017776	Crk	11:75679258-75706908	22.5343	23.0358	20.1203	29.5169	29.0133	31.3993	21.8968	29.9765	1.36899	protein_coding	ENSMUST00000017920,ENSMUST00000108426,ENSMUST00000108425,ENSMUST00000093115,ENSMUST00000147718
ENSMUSG00000061740	ENSMUSG00000061740	Cyp2d22	15:82370527-82380260	75.5122	83.1037	79.4142	113.469	97.196	115.176	79.3434	108.614	1.36891	protein_coding	ENSMUST00000023083
ENSMUSG00000007476	ENSMUSG00000007476	Lrrc8a	2:30237714-30263790	4.69201	4.59304	4.13216	6.00397	5.89644	6.46625	4.4724	6.12222	1.36889	protein_coding	ENSMUST00000095078,ENSMUST00000113654
ENSMUSG00000019878	ENSMUSG00000019878	Hsf2	10:57486384-57513133	9.92544	9.27046	7.84858	12.5949	11.293	13.1289	9.01483	12.3389	1.36874	protein_coding	ENSMUST00000079833
ENSMUSG00000015882	ENSMUSG00000015882	Lcorl	5:45697180-45857615	2.62876	2.42358	2.24286	3.47538	3.48846	3.02039	2.43173	3.32808	1.3686	protein_coding	ENSMUST00000067997,ENSMUST00000189859,ENSMUST00000200142,ENSMUST00000016026,ENSMUST00000187615,ENSMUST00000121573,ENSMUST00000087164,ENSMUST00000190036,ENSMUST00000045586,ENSMUST00000199744,ENSMUST00000156295,ENSMUST00000186633
ENSMUSG00000032959	ENSMUSG00000032959	Pebp1	5:117282653-117287625	47.6614	49.9429	57.7806	68.4207	71.9089	72.2744	51.795	70.868	1.36824	protein_coding	ENSMUST00000036951,ENSMUST00000142428,ENSMUST00000139913,ENSMUST00000111973
ENSMUSG00000036138	ENSMUSG00000036138	Acaa1a	9:119339675-119350299	79.9136	69.353	78.3575	105.686	97.3201	108.426	75.8747	103.811	1.36819	protein_coding	ENSMUST00000175743,ENSMUST00000175719,ENSMUST00000176796,ENSMUST00000177463,ENSMUST00000176007,ENSMUST00000176351,ENSMUST00000176397,ENSMUST00000175859,ENSMUST00000039784,ENSMUST00000176546
ENSMUSG00000002103	ENSMUSG00000002103	Acp2	2:91202884-91214098	18.5148	17.3999	17.0992	25.1208	21.3408	26.0613	17.6713	24.1743	1.368	protein_coding	ENSMUST00000155418,ENSMUST00000127643,ENSMUST00000002172,ENSMUST00000124131,ENSMUST00000150403
ENSMUSG00000048921	ENSMUSG00000048921	Zfp689	7:127442135-127449158	0.381989	0.794541	0.401845	0.835917	0.592455	0.730742	0.526125	0.719705	1.36793	protein_coding	ENSMUST00000053392,ENSMUST00000106299
ENSMUSG00000010175	ENSMUSG00000010175	Prox1	1:190118034-190170714	13.5966	12.7709	9.89462	13.1634	18.5009	17.9333	12.0874	16.5325	1.36775	protein_coding	ENSMUST00000177288,ENSMUST00000010319,ENSMUST00000175916
ENSMUSG00000078866	ENSMUSG00000078866	Zfp970	2:177464732-177478129	5.08737	11.211	10.586	14.8449	11.7765	10.1475	8.96146	12.2563	1.36767	protein_coding	ENSMUST00000108952,ENSMUST00000099002
ENSMUSG00000031545	ENSMUSG00000031545	Gpat4	8:23171264-23208346	31.4985	29.321	33.7981	46.3148	42.5587	40.5293	31.5392	43.1343	1.36764	protein_coding	ENSMUST00000210992,ENSMUST00000209507,ENSMUST00000167004,ENSMUST00000210782,ENSMUST00000211260
ENSMUSG00000074211	ENSMUSG00000074211	Sdhaf1	7:30321405-30323895	5.21132	3.92706	4.50952	4.74097	6.87422	7.04906	4.5493	6.22142	1.36755	protein_coding	ENSMUST00000098586
ENSMUSG00000078963	ENSMUSG00000078963	Hsbp1l1	18:80229757-80247102	1.9846	2.3326	2.38918	2.54542	3.34399	3.28129	2.23546	3.0569	1.36746	protein_coding	ENSMUST00000166219
ENSMUSG00000057841	ENSMUSG00000057841	Rpl32	6:115805504-115808747	316.202	318.475	319.433	374.48	499.008	430.617	318.037	434.702	1.36683	protein_coding	ENSMUST00000081840,ENSMUST00000203816
ENSMUSG00000059689	ENSMUSG00000059689	Zfp637	6:117841179-117845956	10.4577	10.4304	10.1052	11.7084	16.7443	13.9048	10.3311	14.1192	1.36667	protein_coding	ENSMUST00000132644,ENSMUST00000136889,ENSMUST00000164472,ENSMUST00000112861,ENSMUST00000112860,ENSMUST00000137224,ENSMUST00000134526,ENSMUST00000112858,ENSMUST00000112859,ENSMUST00000127593
ENSMUSG00000021846	ENSMUSG00000021846	Peli2	14:48120868-48260883	3.97282	4.24136	4.60072	6.83884	4.78339	5.88988	4.27163	5.83737	1.36654	protein_coding	ENSMUST00000073150
ENSMUSG00000001525	ENSMUSG00000001525	Tubb5	17:35833920-35838306	32.0786	21.4745	20.6248	35.1054	33.9556	32.271	24.726	33.7773	1.36607	protein_coding	ENSMUST00000173253,ENSMUST00000001566,ENSMUST00000156050,ENSMUST00000134978
ENSMUSG00000062300	ENSMUSG00000062300	Nectin2	7:19716643-19750483	11.7489	13.4982	12.3733	16.6179	19.5923	15.1745	12.5401	17.1282	1.36587	protein_coding	ENSMUST00000075447,ENSMUST00000108450,ENSMUST00000207271
ENSMUSG00000025357	ENSMUSG00000025357	Dgka	10:128720140-128744056	2.57216	2.38689	2.76569	3.84023	2.9761	3.73389	2.57491	3.51674	1.36577	protein_coding	ENSMUST00000026414
ENSMUSG00000026435	ENSMUSG00000026435	Slc45a3	1:131962966-131982969	9.92256	8.22529	11.5499	16.3648	11.4217	12.7693	9.89925	13.5186	1.36562	protein_coding	ENSMUST00000177943,ENSMUST00000027695,ENSMUST00000190322,ENSMUST00000185387
ENSMUSG00000036473	ENSMUSG00000036473	Tbc1d24	17:24175430-24209387	6.48167	7.25462	5.99329	9.22643	8.79904	8.91588	6.57653	8.98045	1.36553	protein_coding	ENSMUST00000201301,ENSMUST00000201716,ENSMUST00000201089,ENSMUST00000024931,ENSMUST00000201805,ENSMUST00000201583,ENSMUST00000040474,ENSMUST00000201359,ENSMUST00000171189,ENSMUST00000168410,ENSMUST00000167791,ENSMUST00000201960,ENSMUST00000168378,ENSMUST00000202925,ENSMUST00000097376,ENSMUST00000202018
ENSMUSG00000025920	ENSMUSG00000025920	Stau2	1:16228673-16520112	2.44311	2.08462	2.82137	3.7784	3.65439	2.60041	2.4497	3.3444	1.36523	protein_coding	ENSMUST00000162751,ENSMUST00000131257,ENSMUST00000162007,ENSMUST00000159558,ENSMUST00000145092,ENSMUST00000054668,ENSMUST00000027052,ENSMUST00000149320,ENSMUST00000128957,ENSMUST00000115360,ENSMUST00000144138,ENSMUST00000151888,ENSMUST00000162627,ENSMUST00000127420,ENSMUST00000162435,ENSMUST00000115359,ENSMUST00000153966
ENSMUSG00000003814	ENSMUSG00000003814	Calr	8:84841849-84846934	336.329	266.426	260.744	353.638	409.133	415.964	287.833	392.912	1.36507	protein_coding	ENSMUST00000128028,ENSMUST00000154774,ENSMUST00000003912,ENSMUST00000125998
ENSMUSG00000051910	ENSMUSG00000051910	Sox6	7:115470871-116038796	3.84975	2.79142	3.00699	5.56062	4.26873	3.34071	3.21605	4.39002	1.36503	protein_coding	ENSMUST00000205818,ENSMUST00000206123,ENSMUST00000166207,ENSMUST00000072804,ENSMUST00000206912,ENSMUST00000206573,ENSMUST00000166877,ENSMUST00000205479,ENSMUST00000205405,ENSMUST00000205980,ENSMUST00000206034,ENSMUST00000169129,ENSMUST00000206775,ENSMUST00000106612,ENSMUST00000206427,ENSMUST00000206369
ENSMUSG00000040570	ENSMUSG00000040570	Rundc3b	5:8490333-8622952	0.295392	0.144961	0.14505	0.350515	0.240635	0.207917	0.195134	0.266356	1.36499	protein_coding	ENSMUST00000115378,ENSMUST00000047485
ENSMUSG00000029833	ENSMUSG00000029833	Trim24	6:37870810-37966296	23.4088	19.1862	19.8477	31.1346	23.9513	30.1404	20.8142	28.4088	1.36487	protein_coding	ENSMUST00000123007,ENSMUST00000135387,ENSMUST00000149561,ENSMUST00000031859,ENSMUST00000120238,ENSMUST00000153004,ENSMUST00000120428,ENSMUST00000149828
ENSMUSG00000022667	ENSMUSG00000022667	Cd200r1	16:44765735-44794978	0.556782	0.409626	0.29605	0.781816	0.413554	0.527693	0.420819	0.574354	1.36485	protein_coding	ENSMUST00000134625,ENSMUST00000057488
ENSMUSG00000058997	ENSMUSG00000058997	Vwa8	14:78849177-79202310	29.6433	26.7025	31.3948	42.3051	33.5942	43.8318	29.2469	39.9104	1.3646	protein_coding	ENSMUST00000040990
ENSMUSG00000031379	ENSMUSG00000031379	Pir	X:164269370-164373011	11.2085	10.6188	13.4935	13.6344	16.6655	17.8979	11.7736	16.0659	1.36457	protein_coding	ENSMUST00000127685,ENSMUST00000145412,ENSMUST00000123343,ENSMUST00000129296,ENSMUST00000033749
ENSMUSG00000035105	ENSMUSG00000035105	Egln3	12:54178980-54203860	6.4958	7.41386	6.03329	6.82377	10.3268	10.0595	6.64765	9.07002	1.3644	protein_coding	ENSMUST00000039516
ENSMUSG00000024395	ENSMUSG00000024395	Lims2	18:31931506-31958619	38.2267	30.8192	32.4972	49.7864	43.104	45.6103	33.8477	46.1669	1.36396	protein_coding	ENSMUST00000025254
ENSMUSG00000060860	ENSMUSG00000060860	Ube2s	7:4794545-4812590	5.36871	5.19956	4.10411	6.11794	7.50744	6.38686	4.89079	6.67075	1.36394	protein_coding	ENSMUST00000205815,ENSMUST00000205885,ENSMUST00000079496,ENSMUST00000206139,ENSMUST00000206669
ENSMUSG00000020546	ENSMUSG00000020546	Stxbp4	11:90476491-90638084	0.483618	0.441588	0.34498	0.583785	0.597265	0.551043	0.423395	0.577364	1.36365	protein_coding	ENSMUST00000143203,ENSMUST00000020858,ENSMUST00000132905,ENSMUST00000132078,ENSMUST00000107875,ENSMUST00000123260,ENSMUST00000107872
ENSMUSG00000033389	ENSMUSG00000033389	Arhgap44	11:65002038-65162961	0.337933	0.235079	0.221432	0.271457	0.53514	0.276696	0.264815	0.361098	1.36359	protein_coding	ENSMUST00000093002,ENSMUST00000093001,ENSMUST00000130420,ENSMUST00000047463
ENSMUSG00000015599	ENSMUSG00000015599	Ttbk1	17:46442447-46487675	0.0649542	0.0754103	0.032947	0.165606	0.0390341	0.0316649	0.0577705	0.0787683	1.36347	protein_coding	ENSMUST00000047034
ENSMUSG00000032182	ENSMUSG00000032182	Yipf2	9:21588708-21592831	12.3915	10.3157	10.1909	11.9383	18.8302	14.0798	10.966	14.9494	1.36325	protein_coding	ENSMUST00000078572,ENSMUST00000034700,ENSMUST00000180365
ENSMUSG00000032607	ENSMUSG00000032607	Amt	9:108296852-108302302	25.4594	23.7453	26.7654	30.7902	43.4557	29.3172	25.3234	34.521	1.36321	protein_coding	ENSMUST00000160675,ENSMUST00000160025,ENSMUST00000035230,ENSMUST00000162568
ENSMUSG00000010660	ENSMUSG00000010660	Plcd1	9:119071526-119093496	0.248247	0.153802	0.160009	0.272611	0.271119	0.222316	0.187353	0.255349	1.36293	protein_coding	ENSMUST00000010804
ENSMUSG00000024049	ENSMUSG00000024049	Myom1	17:71019520-71126856	0.0822379	0.117404	0.066539	0.166751	0.122987	0.0729287	0.088727	0.120889	1.36248	protein_coding	ENSMUST00000179759,ENSMUST00000073211,ENSMUST00000024847
ENSMUSG00000034563	ENSMUSG00000034563	Ccpg1	9:72985428-73016340	17.5367	15.7685	16.4502	24.0579	20.3388	23.3793	16.5851	22.592	1.36218	protein_coding	ENSMUST00000183672,ENSMUST00000124008,ENSMUST00000156879,ENSMUST00000149551,ENSMUST00000150826,ENSMUST00000140675,ENSMUST00000138466,ENSMUST00000085350,ENSMUST00000037977,ENSMUST00000131924
ENSMUSG00000036110	ENSMUSG00000036110	Slc17a2	13:23806992-23825180	112.422	85.8207	63.5778	123.476	122.62	110.4	87.2735	118.832	1.3616	protein_coding	ENSMUST00000141717,ENSMUST00000006786,ENSMUST00000139572,ENSMUST00000099697
ENSMUSG00000030539	ENSMUSG00000030539	Sema4b	7:80186840-80226527	1.79732	1.38272	1.49182	2.54951	1.81961	1.99129	1.55729	2.12014	1.36143	protein_coding	ENSMUST00000032754,ENSMUST00000123023,ENSMUST00000107383,ENSMUST00000205822
ENSMUSG00000046862	ENSMUSG00000046862	Pramef8	4:143412425-143421091	2.15561	1.88479	2.58304	3.11867	3.13911	2.75821	2.20781	3.00533	1.36122	protein_coding	ENSMUST00000126398,ENSMUST00000059790,ENSMUST00000037356,ENSMUST00000155157,ENSMUST00000132915
ENSMUSG00000032024	ENSMUSG00000032024	Clmp	9:40685961-40785319	0.57574	0.449142	0.59408	0.259814	1.2679	0.67596	0.539654	0.734558	1.36116	protein_coding	ENSMUST00000034522,ENSMUST00000141759,ENSMUST00000139577,ENSMUST00000134153
ENSMUSG00000019975	ENSMUSG00000019975	Ikbip	10:91082939-91102607	2.27141	1.87784	2.5196	2.90347	3.08855	3.08389	2.22295	3.0253	1.36094	protein_coding	ENSMUST00000130682,ENSMUST00000128371,ENSMUST00000135152,ENSMUST00000211056,ENSMUST00000020150,ENSMUST00000020149
ENSMUSG00000030170	ENSMUSG00000030170	Wnt5b	6:119432530-119544347	2.32062	1.97434	2.69331	3.41575	2.89683	3.19758	2.32942	3.17005	1.36087	protein_coding	ENSMUST00000178696,ENSMUST00000118120,ENSMUST00000119369,ENSMUST00000117171
ENSMUSG00000046230	ENSMUSG00000046230	Vps13a	19:16616762-16780822	1.2437	1.58249	1.55652	2.37452	1.5705	2.019	1.4609	1.98801	1.36081	protein_coding	ENSMUST00000068156
ENSMUSG00000040734	ENSMUSG00000040734	Ppp1r13l	7:19359748-19378533	1.11679	1.6146	0.979776	1.80501	1.75661	1.48775	1.23706	1.68312	1.36059	protein_coding	ENSMUST00000150448,ENSMUST00000140836,ENSMUST00000132655,ENSMUST00000047621,ENSMUST00000127785
ENSMUSG00000035873	ENSMUSG00000035873	Pawr	10:108332188-108414391	2.30808	3.02578	2.79066	3.44694	3.69931	3.90613	2.70817	3.68413	1.36037	protein_coding	ENSMUST00000095313
ENSMUSG00000022442	ENSMUSG00000022442	Ttll1	15:83483771-83510893	1.75177	0.838929	1.12234	1.18667	2.58687	1.2773	1.23768	1.68361	1.3603	protein_coding	ENSMUST00000016897,ENSMUST00000154401,ENSMUST00000109479,ENSMUST00000131380,ENSMUST00000109480
ENSMUSG00000028621	ENSMUSG00000028621	Cyb5rl	4:107066987-107088268	3.52012	4.68276	4.44517	4.89063	6.36112	5.94882	4.21602	5.73352	1.35994	protein_coding	ENSMUST00000145324,ENSMUST00000137269,ENSMUST00000154283,ENSMUST00000156406,ENSMUST00000106758,ENSMUST00000106756,ENSMUST00000126207,ENSMUST00000149453,ENSMUST00000030364,ENSMUST00000106760,ENSMUST00000127916
ENSMUSG00000040451	ENSMUSG00000040451	Sgms1	19:32122726-32389714	9.21473	6.53052	9.9273	13.4097	10.4477	11.0474	8.55752	11.6349	1.35962	protein_coding	ENSMUST00000141655,ENSMUST00000124483,ENSMUST00000151822,ENSMUST00000142618,ENSMUST00000151289,ENSMUST00000124012,ENSMUST00000126332,ENSMUST00000099514,ENSMUST00000141252,ENSMUST00000152340,ENSMUST00000131768,ENSMUST00000149107,ENSMUST00000149934,ENSMUST00000134415
ENSMUSG00000039001	ENSMUSG00000039001	Rps21	2:180257376-180258445	243.462	249.538	231.515	289.686	348.917	346.295	241.505	328.299	1.35939	protein_coding	ENSMUST00000148629,ENSMUST00000125301,ENSMUST00000145043,ENSMUST00000059080
ENSMUSG00000005871	ENSMUSG00000005871	Apc	18:34220923-34322189	3.31449	3.29861	3.03057	4.66106	4.52002	3.92495	3.21456	4.36868	1.35903	protein_coding	ENSMUST00000171187,ENSMUST00000170195,ENSMUST00000167136,ENSMUST00000163295,ENSMUST00000066133,ENSMUST00000115781,ENSMUST00000165590,ENSMUST00000079362,ENSMUST00000170023
ENSMUSG00000002031	ENSMUSG00000002031	Ift46	9:44767907-44792714	21.1355	17.4187	18.2646	21.1316	35.1556	20.9229	18.9396	25.7367	1.35888	protein_coding	ENSMUST00000002099,ENSMUST00000154090,ENSMUST00000124534,ENSMUST00000143654,ENSMUST00000142586,ENSMUST00000151905,ENSMUST00000125877,ENSMUST00000128150,ENSMUST00000133167,ENSMUST00000149020,ENSMUST00000118186,ENSMUST00000147559
ENSMUSG00000050390	ENSMUSG00000050390	C77080	4:129219577-129261404	16.0628	18.7134	17.0633	26.9698	26.2956	17.1757	17.2798	23.4804	1.35883	protein_coding	ENSMUST00000106051,ENSMUST00000097873,ENSMUST00000052602,ENSMUST00000146376,ENSMUST00000145261
ENSMUSG00000041959	ENSMUSG00000041959	S100a10	3:93555079-93564643	99.7624	115.518	178.771	146.665	221.55	167.219	131.35	178.478	1.35879	protein_coding	ENSMUST00000170612,ENSMUST00000148400,ENSMUST00000045756
ENSMUSG00000057054	ENSMUSG00000057054	Inca1	11:70688360-70700155	12.3385	13.8834	13.7715	15.8539	19.654	18.8217	13.3311	18.1099	1.35846	protein_coding	ENSMUST00000073625,ENSMUST00000126114,ENSMUST00000108541,ENSMUST00000108543,ENSMUST00000108542
ENSMUSG00000027942	ENSMUSG00000027942	4933434E20Rik	3:90051635-90068347	25.0441	23.2162	24.5575	35.114	30.0923	33.7134	24.2726	32.9732	1.35845	protein_coding	ENSMUST00000162390,ENSMUST00000159202,ENSMUST00000159064,ENSMUST00000029551,ENSMUST00000029552,ENSMUST00000161918,ENSMUST00000068798,ENSMUST00000162114,ENSMUST00000160640,ENSMUST00000162595,ENSMUST00000161874
ENSMUSG00000020300	ENSMUSG00000020300	Cpeb4	11:31872210-31935634	9.14581	7.56551	7.33611	11.4605	9.42241	11.7768	8.01581	10.8866	1.35814	protein_coding	ENSMUST00000109412,ENSMUST00000020543,ENSMUST00000155278
ENSMUSG00000060063	ENSMUSG00000060063	Alox5ap	5:149264766-149288153	4.12737	4.02597	1.94121	4.55662	6.02434	3.12714	3.36485	4.56937	1.35797	protein_coding	ENSMUST00000071130,ENSMUST00000202629,ENSMUST00000200928,ENSMUST00000200806
ENSMUSG00000043885	ENSMUSG00000043885	Slc36a4	9:15709737-15742384	1.82875	1.86741	1.44681	2.03283	2.18622	2.76377	1.71432	2.32761	1.35774	protein_coding	ENSMUST00000061568,ENSMUST00000115588
ENSMUSG00000032246	ENSMUSG00000032246	Calml4	9:62858103-62875918	0.92489	1.03173	0.761791	1.50816	1.20785	0.974734	0.906137	1.23025	1.35768	protein_coding	ENSMUST00000034777,ENSMUST00000163820
ENSMUSG00000028517	ENSMUSG00000028517	Plpp3	4:105157346-105232764	64.846	54.7777	58.3702	81.0811	76.2933	84.2708	59.3313	80.5484	1.3576	protein_coding	ENSMUST00000064139
ENSMUSG00000027035	ENSMUSG00000027035	Cers6	2:68861440-69114282	5.42785	3.84154	5.01655	7.99068	3.74679	7.65298	4.76198	6.46348	1.35731	protein_coding	ENSMUST00000183755,ENSMUST00000141983,ENSMUST00000028426,ENSMUST00000175684,ENSMUST00000141498,ENSMUST00000155748,ENSMUST00000176018
ENSMUSG00000014704	ENSMUSG00000014704	Hoxa2	6:52162416-52164831	0.257938	0.188702	0.218872	0.294777	0.207672	0.400749	0.221837	0.301066	1.35715	protein_coding	ENSMUST00000014848
ENSMUSG00000020961	ENSMUSG00000020961	Ston2	12:91638541-91788387	2.05628	1.99956	2.25773	2.35291	3.23704	2.97585	2.10452	2.85527	1.35673	protein_coding	ENSMUST00000170077,ENSMUST00000111609,ENSMUST00000170984,ENSMUST00000166967,ENSMUST00000164713,ENSMUST00000166008,ENSMUST00000052969
ENSMUSG00000063439	ENSMUSG00000063439	B9d2	7:25680779-25686558	3.8995	3.13063	3.14781	3.99831	5.44032	4.36959	3.39265	4.60274	1.35668	protein_coding	ENSMUST00000205325,ENSMUST00000205658,ENSMUST00000206913,ENSMUST00000108403
ENSMUSG00000051037	ENSMUSG00000051037	Zfp455	13:67194505-67209298	0.659291	0.431287	0.561446	0.873821	0.746903	0.620458	0.550675	0.747061	1.35663	protein_coding	ENSMUST00000120861,ENSMUST00000117110
ENSMUSG00000048351	ENSMUSG00000048351	Coa7	4:108328139-108341544	16.4429	19.2248	20.0257	22.2766	29.7003	23.5637	18.5645	25.1802	1.35637	protein_coding	ENSMUST00000073764,ENSMUST00000141423,ENSMUST00000134394,ENSMUST00000147054,ENSMUST00000131656
ENSMUSG00000022304	ENSMUSG00000022304	Dpys	15:39768484-39857470	139.075	126.018	125.169	178.475	159.625	191.217	130.087	176.439	1.35631	protein_coding	ENSMUST00000110306,ENSMUST00000155859,ENSMUST00000022915,ENSMUST00000150196
ENSMUSG00000006464	ENSMUSG00000006464	Bbs1	19:4886897-4906627	0.271572	0.296963	0.190738	0.423866	0.319652	0.286292	0.253091	0.34327	1.35631	protein_coding	ENSMUST00000053506
ENSMUSG00000040952	ENSMUSG00000040952	Rps19	7:24884370-24889806	131.444	131.753	116.266	154.669	187.841	172.07	126.488	171.527	1.35607	protein_coding	ENSMUST00000108430,ENSMUST00000129847,ENSMUST00000130335,ENSMUST00000138662,ENSMUST00000108428,ENSMUST00000108429,ENSMUST00000153451,ENSMUST00000124035,ENSMUST00000156372,ENSMUST00000146004
ENSMUSG00000071454	ENSMUSG00000071454	Dtnb	12:3572380-3781796	10.1298	9.55622	8.79858	13.1226	14.1891	11.3145	9.49487	12.8754	1.35604	protein_coding	ENSMUST00000077930,ENSMUST00000172598,ENSMUST00000174663,ENSMUST00000164578,ENSMUST00000174109,ENSMUST00000173240,ENSMUST00000174293,ENSMUST00000174290,ENSMUST00000173483,ENSMUST00000173074,ENSMUST00000168806,ENSMUST00000173199,ENSMUST00000173542,ENSMUST00000174547,ENSMUST00000101637,ENSMUST00000174414,ENSMUST00000164607,ENSMUST00000173498,ENSMUST00000172504,ENSMUST00000174479,ENSMUST00000173998,…
ENSMUSG00000089876	ENSMUSG00000089876	Tmem102	11:69803602-69805624	4.01882	3.91188	4.39643	5.15944	5.27843	6.27692	4.10904	5.5716	1.35594	protein_coding	ENSMUST00000051025
ENSMUSG00000020864	ENSMUSG00000020864	Ankrd40	11:94328000-94341841	23.3582	24.041	24.8974	30.0169	37.0157	30.9901	24.0989	32.6742	1.35584	protein_coding	ENSMUST00000021227,ENSMUST00000051221,ENSMUST00000149867,ENSMUST00000107818,ENSMUST00000124087
ENSMUSG00000028461	ENSMUSG00000028461	Ccdc107	4:43492899-43495921	50.64	49.3304	53.4905	70.0565	63.8338	74.1531	51.1536	69.3478	1.35568	protein_coding	ENSMUST00000137113,ENSMUST00000107922,ENSMUST00000140005,ENSMUST00000030181,ENSMUST00000127324,ENSMUST00000143073
ENSMUSG00000020253	ENSMUSG00000020253	Ppm1m	9:106194171-106199746	5.93909	6.62409	5.53483	7.82279	8.6425	8.06963	6.03267	8.17831	1.35567	protein_coding	ENSMUST00000140761,ENSMUST00000136431,ENSMUST00000152359,ENSMUST00000150731,ENSMUST00000076258
ENSMUSG00000079057	ENSMUSG00000079057	Cyp4v3	8:45304943-45333216	63.2886	58.206	67.2438	84.2825	82.6452	88.866	62.9128	85.2646	1.35528	protein_coding	ENSMUST00000095328
ENSMUSG00000038963	ENSMUSG00000038963	Slco4a1	2:180456244-180474867	0.103626	0.142322	0.193551	0.233314	0.136516	0.22578	0.1465	0.198537	1.3552	protein_coding	ENSMUST00000038225,ENSMUST00000128367,ENSMUST00000139902,ENSMUST00000038259,ENSMUST00000138446
ENSMUSG00000015846	ENSMUSG00000015846	Rxra	2:27676439-27762957	97.7462	85.4259	81.6887	132.035	102.371	124.528	88.2869	119.645	1.35518	protein_coding	ENSMUST00000077257,ENSMUST00000129514,ENSMUST00000113934,ENSMUST00000148756,ENSMUST00000100251,ENSMUST00000166775
ENSMUSG00000032397	ENSMUSG00000032397	Tipin	9:64281606-64304792	2.93036	3.27286	2.03643	3.83749	3.12347	4.20459	2.74655	3.72185	1.3551	protein_coding	ENSMUST00000034964
ENSMUSG00000022299	ENSMUSG00000022299	Slc25a32	15:39094190-39112716	4.89714	7.48123	7.80758	10.6393	7.70591	9.00119	6.72865	9.11547	1.35472	protein_coding	ENSMUST00000022908
ENSMUSG00000026544	ENSMUSG00000026544	Dusp23	1:172630763-172632962	10.5825	8.82667	11.2016	12.6276	15.8298	13.0079	10.2036	13.8218	1.3546	protein_coding	ENSMUST00000027826
ENSMUSG00000041992	ENSMUSG00000041992	Rapgef5	12:117516478-117756978	1.36854	1.25471	1.08431	1.67383	1.68713	1.66115	1.23585	1.67404	1.35456	protein_coding	ENSMUST00000109691
ENSMUSG00000015702	ENSMUSG00000015702	Anxa9	3:95296095-95307176	0.845904	0.612492	0.496302	0.854061	0.844585	0.948928	0.651566	0.882525	1.35447	protein_coding	ENSMUST00000123365,ENSMUST00000015846,ENSMUST00000164406,ENSMUST00000107183
ENSMUSG00000022388	ENSMUSG00000022388	Ttll8	15:88890632-88954418	0.0644805	0.0256452	0.193612	0.168224	0.102272	0.113752	0.0945792	0.128083	1.35424	protein_coding	ENSMUST00000109371,ENSMUST00000137740,ENSMUST00000177254,ENSMUST00000177180
ENSMUSG00000022091	ENSMUSG00000022091	Sorbs3	14:70180467-70207637	13.355	12.6453	14.3534	22.1627	16.9317	15.5531	13.4512	18.2158	1.35421	protein_coding	ENSMUST00000022682
ENSMUSG00000029802	ENSMUSG00000029802	Abcg2	6:58584522-58695676	17.5091	16.8414	19.1214	21.8505	26.5712	23.9904	17.824	24.1374	1.35421	protein_coding	ENSMUST00000148008,ENSMUST00000031822,ENSMUST00000124542,ENSMUST00000147213,ENSMUST00000204924,ENSMUST00000204948,ENSMUST00000145685,ENSMUST00000134426,ENSMUST00000145161,ENSMUST00000114294,ENSMUST00000143752,ENSMUST00000143447,ENSMUST00000203146
ENSMUSG00000022419	ENSMUSG00000022419	Deptor	15:55112316-55259271	21.9524	23.5303	21.0684	30.7998	29.6382	29.6504	22.1837	30.0295	1.35367	protein_coding	ENSMUST00000100660,ENSMUST00000023056,ENSMUST00000096433
ENSMUSG00000107283	ENSMUSG00000107283	Mpv17	5:31140653-31154251	26.3392	26.209	24.9842	34.4589	36.9936	33.4997	25.8441	34.9841	1.35366	protein_coding	ENSMUST00000201491,ENSMUST00000200744,ENSMUST00000202614,ENSMUST00000200864,ENSMUST00000201353,ENSMUST00000154241,ENSMUST00000202241,ENSMUST00000201171,ENSMUST00000202375,ENSMUST00000202836,ENSMUST00000202203,ENSMUST00000200833
ENSMUSG00000032113	ENSMUSG00000032113	Chek1	9:36708481-36727065	0.677529	0.258345	0.539466	1.05046	0.168931	0.777603	0.49178	0.665665	1.35358	protein_coding	ENSMUST00000173796,ENSMUST00000173977,ENSMUST00000174105,ENSMUST00000173963,ENSMUST00000172742,ENSMUST00000174794,ENSMUST00000173534,ENSMUST00000172702,ENSMUST00000034625
ENSMUSG00000020029	ENSMUSG00000020029	Nudt4	10:95547006-95564167	56.5086	59.0036	64.3747	79.5382	92.141	71.7387	59.9623	81.1393	1.35317	protein_coding	ENSMUST00000020217
ENSMUSG00000015966	ENSMUSG00000015966	Il17rb	14:29996140-30008896	3.92787	3.79084	3.73709	4.91851	4.88816	5.69414	3.8186	5.16694	1.3531	protein_coding	ENSMUST00000016110,ENSMUST00000135888,ENSMUST00000136726,ENSMUST00000122205
ENSMUSG00000046572	ENSMUSG00000046572	Zfp518b	5:38668483-38684826	0.263893	0.219681	0.214051	0.266483	0.348539	0.328582	0.232542	0.314535	1.35259	protein_coding	ENSMUST00000180214,ENSMUST00000179555,ENSMUST00000178760,ENSMUST00000057258
ENSMUSG00000026979	ENSMUSG00000026979	Psd4	2:24367579-24414954	1.6906	1.4137	1.49876	2.35024	1.43569	2.43899	1.53435	2.07497	1.35234	protein_coding	ENSMUST00000140303,ENSMUST00000133730,ENSMUST00000166388,ENSMUST00000131930,ENSMUST00000132924,ENSMUST00000140547,ENSMUST00000127242,ENSMUST00000142522,ENSMUST00000102942,ENSMUST00000056641
ENSMUSG00000024206	ENSMUSG00000024206	Rfx2	17:56775896-56831008	0.322281	0.264917	0.178216	0.388547	0.283879	0.362514	0.255138	0.34498	1.35213	protein_coding	ENSMUST00000086801,ENSMUST00000002444
ENSMUSG00000057335	ENSMUSG00000057335	Cep170	1:176733652-176814067	1.75244	1.88104	1.43196	2.56562	2.43449	1.84706	1.68848	2.28239	1.35174	protein_coding	ENSMUST00000195717,ENSMUST00000192664,ENSMUST00000194489,ENSMUST00000194984,ENSMUST00000192961,ENSMUST00000195433,ENSMUST00000192643,ENSMUST00000194263,ENSMUST00000194727,ENSMUST00000193765,ENSMUST00000193098,ENSMUST00000192991,ENSMUST00000057037,ENSMUST00000194371,ENSMUST00000192927
ENSMUSG00000046562	ENSMUSG00000046562	Unc119b	5:115122549-115134975	9.07705	7.59101	6.53608	9.05679	12.7937	9.51487	7.73471	10.4551	1.35171	protein_coding	ENSMUST00000060798,ENSMUST00000153403,ENSMUST00000137140
ENSMUSG00000059430	ENSMUSG00000059430	Actg2	6:83512904-83536265	0.202637	0.0644881	0.162941	0.325975	0.173155	0.0821629	0.143355	0.193764	1.35164	protein_coding	ENSMUST00000124933,ENSMUST00000141904,ENSMUST00000075161,ENSMUST00000152029,ENSMUST00000121731,ENSMUST00000205926
ENSMUSG00000022809	ENSMUSG00000022809	Nr1i2	16:38248322-38294824	28.7629	32.2284	29.6576	45.6539	38.5129	38.3486	30.2163	40.8385	1.35154	protein_coding	ENSMUST00000023504
ENSMUSG00000055239	ENSMUSG00000055239	Kcmf1	6:72841113-72899979	21.5851	20.3611	23.3028	30.1651	30.0744	27.9416	21.7497	29.3937	1.35146	protein_coding	ENSMUST00000068697,ENSMUST00000203431,ENSMUST00000204598,ENSMUST00000203004,ENSMUST00000204708,ENSMUST00000206378
ENSMUSG00000063838	ENSMUSG00000063838	1700027J19Rik	7:4151259-4164860	2.41321	1.41553	1.73301	2.37149	2.40301	2.73972	1.85392	2.50474	1.35105	protein_coding	ENSMUST00000143825,ENSMUST00000140410,ENSMUST00000076831
ENSMUSG00000025135	ENSMUSG00000025135	Anapc11	11:120598420-120608198	12.0988	13.9838	13.6056	19.0936	18.332	16.1897	13.2294	17.8718	1.35091	protein_coding	ENSMUST00000026128,ENSMUST00000129263,ENSMUST00000093140,ENSMUST00000148114
ENSMUSG00000001444	ENSMUSG00000001444	Tbx21	11:97098070-97115331	0.181532	0.0154009	0.0759688	0.150926	0.0801199	0.137313	0.0909672	0.122786	1.34979	protein_coding	ENSMUST00000001484
ENSMUSG00000021417	ENSMUSG00000021417	Eci2	13:34977747-35027094	159.286	134.303	135.63	204.81	187.903	186.609	143.073	193.107	1.34971	protein_coding	ENSMUST00000167036,ENSMUST00000021854,ENSMUST00000170989,ENSMUST00000110251,ENSMUST00000171258,ENSMUST00000169759,ENSMUST00000163280,ENSMUST00000170538,ENSMUST00000166109,ENSMUST00000171229,ENSMUST00000178421,ENSMUST00000164421,ENSMUST00000084345
ENSMUSG00000037720	ENSMUSG00000037720	Tmem33	5:67260564-67291461	52.0121	47.0901	53.715	76.8128	70.8058	58.6262	50.9391	68.7483	1.34962	protein_coding	ENSMUST00000163028,ENSMUST00000201979,ENSMUST00000162074,ENSMUST00000037918,ENSMUST00000161233,ENSMUST00000160352,ENSMUST00000162543,ENSMUST00000161369,ENSMUST00000202324
ENSMUSG00000027288	ENSMUSG00000027288	Zfp106	2:120506819-120563843	12.9669	10.0359	8.65293	12.561	13.6199	16.5391	10.5519	14.24	1.34952	protein_coding	ENSMUST00000167241,ENSMUST00000055241,ENSMUST00000141874,ENSMUST00000135625,ENSMUST00000139942,ENSMUST00000171215,ENSMUST00000152347,ENSMUST00000163384,ENSMUST00000149210,ENSMUST00000130303,ENSMUST00000147353
ENSMUSG00000033282	ENSMUSG00000033282	Rpgrip1l	8:91217029-91313262	0.641739	0.413228	0.43846	0.945051	0.722123	0.347671	0.497809	0.671615	1.34914	protein_coding	ENSMUST00000047783,ENSMUST00000210538,ENSMUST00000211185,ENSMUST00000209616,ENSMUST00000136198,ENSMUST00000209564,ENSMUST00000139113,ENSMUST00000132757
ENSMUSG00000033948	ENSMUSG00000033948	Zswim5	4:116877375-116989264	0.629245	0.604492	0.618876	0.656258	1.1571	0.686058	0.617538	0.833139	1.34913	protein_coding	ENSMUST00000044823
ENSMUSG00000030325	ENSMUSG00000030325	Klrb1c	6:128778484-128789215	0.467912	0.201853	0.332789	0.475933	0.250067	0.626104	0.334185	0.450701	1.34866	protein_coding	ENSMUST00000167691,ENSMUST00000174865,ENSMUST00000172601,ENSMUST00000174404
ENSMUSG00000006599	ENSMUSG00000006599	Gtf2h1	7:46796102-46823800	10.4651	10.2907	10.0032	14.363	14.3509	12.768	10.253	13.8273	1.34861	protein_coding	ENSMUST00000165031,ENSMUST00000006774,ENSMUST00000128420,ENSMUST00000144708,ENSMUST00000107644
ENSMUSG00000042647	ENSMUSG00000042647	Acad12	5:121596774-121618938	2.25232	3.62211	3.74741	4.13056	4.56547	4.2789	3.20728	4.32498	1.34849	protein_coding	ENSMUST00000197916,ENSMUST00000197306,ENSMUST00000131338,ENSMUST00000111776,ENSMUST00000041252
ENSMUSG00000018160	ENSMUSG00000018160	Med1	11:98152153-98193293	4.895	3.85041	4.7597	6.11977	5.76988	6.31986	4.5017	6.06984	1.34834	protein_coding	ENSMUST00000135479,ENSMUST00000126483,ENSMUST00000129557,ENSMUST00000147933,ENSMUST00000107545,ENSMUST00000092735,ENSMUST00000018304
ENSMUSG00000046791	ENSMUSG00000046791	2410016O06Rik	12:83950607-83952953	1.62848	2.31975	1.99463	2.43807	2.80201	2.77254	1.98095	2.67087	1.34828	protein_coding	ENSMUST00000053744
ENSMUSG00000026663	ENSMUSG00000026663	Atf6	1:170704673-170867771	15.8585	11.7103	12.5465	15.6175	20.7928	17.671	13.3718	18.0271	1.34815	protein_coding	ENSMUST00000182787,ENSMUST00000027974
ENSMUSG00000038167	ENSMUSG00000038167	Plekhg6	6:125362659-125380793	2.5618	3.44801	2.62109	4.08118	4.39419	3.15647	2.87697	3.87728	1.3477	protein_coding	ENSMUST00000042647
ENSMUSG00000038844	ENSMUSG00000038844	Kif16b	2:142617473-142901531	5.48833	4.35483	4.00798	5.81901	6.78075	6.06538	4.61705	6.22171	1.34755	protein_coding	ENSMUST00000211861,ENSMUST00000212106,ENSMUST00000043589,ENSMUST00000142078
ENSMUSG00000038351	ENSMUSG00000038351	Sgsm2	11:74849260-74897060	2.13969	1.62818	1.86746	2.1026	2.95962	2.53022	1.87844	2.53081	1.34729	protein_coding	ENSMUST00000057631,ENSMUST00000156287,ENSMUST00000148421,ENSMUST00000123573,ENSMUST00000081799
ENSMUSG00000034245	ENSMUSG00000034245	Hdac11	6:91156664-91174692	25.5358	22.0391	21.402	31.0375	34.2414	27.6456	22.9923	30.9748	1.34718	protein_coding	ENSMUST00000041736,ENSMUST00000204776,ENSMUST00000127768,ENSMUST00000155007,ENSMUST00000154389,ENSMUST00000143621,ENSMUST00000134154
ENSMUSG00000029053	ENSMUSG00000029053	Prkcz	4:155260128-155361361	4.62288	3.97409	4.41849	5.63607	6.74929	5.14662	4.33849	5.84399	1.34701	protein_coding	ENSMUST00000030922,ENSMUST00000103178,ENSMUST00000140256,ENSMUST00000125320,ENSMUST00000139647,ENSMUST00000105624,ENSMUST00000135699,ENSMUST00000145373,ENSMUST00000123652,ENSMUST00000131975
ENSMUSG00000031938	ENSMUSG00000031938	4931406C07Rik	9:15283336-15306448	68.703	69.5072	87.7435	93.0293	102.5	108.736	75.3179	101.422	1.34658	protein_coding	ENSMUST00000178977,ENSMUST00000034414,ENSMUST00000180339
ENSMUSG00000048096	ENSMUSG00000048096	Lmod1	1:135324806-135368065	0.108092	0.0413211	0.0399546	0.148836	0.0628225	0.0432852	0.0631226	0.0849812	1.34629	protein_coding	ENSMUST00000059352
ENSMUSG00000021552	ENSMUSG00000021552	Gkap1	13:58233350-58274188	4.1572	4.51047	4.53452	5.78389	6.86211	5.12574	4.40073	5.92391	1.34612	protein_coding	ENSMUST00000091579
ENSMUSG00000089665	ENSMUSG00000089665	Fcor	8:3671187-3672362	1.60226	1.34693	2.21989	2.25633	3.23517	1.4661	1.72303	2.3192	1.346	protein_coding	ENSMUST00000159364
ENSMUSG00000032261	ENSMUSG00000032261	Sh3bgrl2	9:83548326-83638801	13.4705	10.7461	10.0288	13.8852	17.8235	14.3855	11.4151	15.3647	1.346	protein_coding	ENSMUST00000188030,ENSMUST00000185664,ENSMUST00000188241,ENSMUST00000113215,ENSMUST00000188617
ENSMUSG00000036854	ENSMUSG00000036854	Hspb6	7:30552177-30555443	10.1066	8.29698	8.64693	12.0151	13.6795	10.7138	9.01684	12.1361	1.34594	protein_coding	ENSMUST00000123355,ENSMUST00000126989,ENSMUST00000146732,ENSMUST00000044048
ENSMUSG00000061119	ENSMUSG00000061119	Prcp	7:92874469-92934583	4.86323	4.04667	4.1949	6.14544	6.31254	5.1794	4.36827	5.87913	1.34587	protein_coding	ENSMUST00000207992,ENSMUST00000208686,ENSMUST00000207594,ENSMUST00000076052,ENSMUST00000208103
ENSMUSG00000040127	ENSMUSG00000040127	Sdr9c7	10:127898517-127911761	13.0569	9.32671	8.42136	17.2508	12.0587	12.1412	10.2683	13.8169	1.34558	protein_coding	ENSMUST00000149849,ENSMUST00000155067,ENSMUST00000047134,ENSMUST00000151614
ENSMUSG00000021482	ENSMUSG00000021482	Aaed1	13:64291835-64312710	24.3188	19.4004	22.3867	27.307	34.1661	27.4761	22.0353	29.6497	1.34556	protein_coding	ENSMUST00000021938
ENSMUSG00000020389	ENSMUSG00000020389	Cdkl3	11:52004220-52089784	0.0917071	0.125025	0.22765	0.258475	0.163174	0.176265	0.148127	0.199305	1.3455	protein_coding	ENSMUST00000063303,ENSMUST00000120374,ENSMUST00000109081,ENSMUST00000109080,ENSMUST00000147874,ENSMUST00000109078,ENSMUST00000109079,ENSMUST00000109076,ENSMUST00000109077,ENSMUST00000128853,ENSMUST00000207272,ENSMUST00000150736,ENSMUST00000135076,ENSMUST00000143228,ENSMUST00000063321,ENSMUST00000136021,ENSMUST00000154701,ENSMUST00000121591
ENSMUSG00000040183	ENSMUSG00000040183	Ankrd6	4:32804034-32950841	0.0634756	0.106877	0.0647362	0.141885	0.018412	0.156009	0.0783629	0.105435	1.34547	protein_coding	ENSMUST00000128496,ENSMUST00000084750,ENSMUST00000084748,ENSMUST00000084749,ENSMUST00000035719,ENSMUST00000108166,ENSMUST00000140837,ENSMUST00000149650
ENSMUSG00000064105	ENSMUSG00000064105	Cnnm2	19:46761595-46878795	1.96292	1.54433	1.76112	2.17054	2.36749	2.54989	1.75612	2.36264	1.34537	protein_coding	ENSMUST00000077666,ENSMUST00000099373
ENSMUSG00000038543	ENSMUSG00000038543	BC028528	3:95883953-95892005	1.83945	1.45493	1.38287	1.91217	2.5706	1.80964	1.55908	2.09747	1.34532	protein_coding	ENSMUST00000171519,ENSMUST00000145949,ENSMUST00000090476,ENSMUST00000133611,ENSMUST00000036360
ENSMUSG00000049232	ENSMUSG00000049232	Tigd2	6:59208869-59212033	4.58889	4.45912	3.89415	5.33123	6.73791	5.34161	4.31405	5.80358	1.34527	protein_coding	ENSMUST00000062626
ENSMUSG00000038845	ENSMUSG00000038845	Phb	11:95666956-95680773	29.735	35.0481	36.3929	38.5976	53.4144	44.071	33.7253	45.361	1.34501	protein_coding	ENSMUST00000123071,ENSMUST00000125172,ENSMUST00000036374,ENSMUST00000127031,ENSMUST00000123001
ENSMUSG00000069806	ENSMUSG00000069806	Cacng7	7:3332954-3368221	0.320155	0.34475	0.185025	0.283592	0.464739	0.394697	0.28331	0.381009	1.34485	protein_coding	ENSMUST00000203497,ENSMUST00000092891
ENSMUSG00000002992	ENSMUSG00000002992	Apoc2	7:19671578-19677941	329.5	378.735	409.069	560.705	463.974	477.851	372.435	500.843	1.34478	protein_coding	ENSMUST00000142352,ENSMUST00000003074,ENSMUST00000134116
ENSMUSG00000035828	ENSMUSG00000035828	Pim3	15:88862185-88865718	33.4752	21.7853	33.6681	56.2889	20.527	42.7594	29.6429	39.8584	1.34462	protein_coding	ENSMUST00000042818
ENSMUSG00000033313	ENSMUSG00000033313	Fbxl8	8:105264647-105269326	1.25892	1.45346	1.34927	1.79613	1.94089	1.72416	1.35388	1.82039	1.34457	protein_coding	ENSMUST00000126923,ENSMUST00000036221
ENSMUSG00000078870	ENSMUSG00000078870	Gm14410	2:177183452-177206421	1.04424	0.923782	0.60654	1.13071	1.32473	1.00577	0.858187	1.15374	1.34439	protein_coding	ENSMUST00000156269,ENSMUST00000133301,ENSMUST00000108964
ENSMUSG00000050855	ENSMUSG00000050855	Zfp940	7:29833619-29853669	0.379457	0.209664	0.240661	0.297461	0.496563	0.321491	0.276594	0.371838	1.34435	protein_coding	ENSMUST00000128205,ENSMUST00000085792,ENSMUST00000108223,ENSMUST00000145098
ENSMUSG00000024646	ENSMUSG00000024646	Cyb5a	18:84851337-84880401	909.093	800.609	984.332	1128.21	1130.53	1360.67	898.011	1206.47	1.34349	protein_coding	ENSMUST00000159846,ENSMUST00000163083,ENSMUST00000160180,ENSMUST00000159837,ENSMUST00000025549
ENSMUSG00000000693	ENSMUSG00000000693	Loxl3	6:83034172-83052562	0.401654	0.662455	0.353197	0.934367	0.285033	0.684546	0.472435	0.634649	1.34336	protein_coding	ENSMUST00000101257,ENSMUST00000000707,ENSMUST00000155502,ENSMUST00000152679,ENSMUST00000204318
ENSMUSG00000020072	ENSMUSG00000020072	Pbld2	10:63061581-63077962	101.899	108.641	105.253	133.47	156.777	133.886	105.264	141.378	1.34307	protein_coding	ENSMUST00000124784,ENSMUST00000130531,ENSMUST00000020266,ENSMUST00000178684,ENSMUST00000020262
ENSMUSG00000029759	ENSMUSG00000029759	Pon3	6:5220851-5256286	54.4604	46.7862	46.4121	64.4271	66.559	67.2989	49.2196	66.095	1.34286	protein_coding	ENSMUST00000125686,ENSMUST00000031773,ENSMUST00000176039,ENSMUST00000129344,ENSMUST00000176948,ENSMUST00000156848
ENSMUSG00000018849	ENSMUSG00000018849	Wwc1	11:35838399-35980527	16.3317	11.8692	12.7887	20.2813	15.2296	19.5237	13.6632	18.3449	1.34265	protein_coding	ENSMUST00000131001,ENSMUST00000127086,ENSMUST00000018993
ENSMUSG00000020376	ENSMUSG00000020376	Rnf130	11:50025345-50104758	52.0654	47.9343	54.6648	66.0441	71.6916	69.9236	51.5548	69.2198	1.34264	protein_coding	ENSMUST00000054684,ENSMUST00000102776,ENSMUST00000143607
ENSMUSG00000028553	ENSMUSG00000028553	Angptl3	4:99030953-99046111	335.196	386.056	452.626	423.975	550.935	601.083	391.293	525.331	1.34255	protein_coding	ENSMUST00000030280,ENSMUST00000136091,ENSMUST00000125546
ENSMUSG00000046688	ENSMUSG00000046688	Tifa	3:127789804-127832164	6.65673	5.62139	4.97334	8.43011	9.39228	5.3381	5.75049	7.72016	1.34252	protein_coding	ENSMUST00000163775,ENSMUST00000164447,ENSMUST00000166778,ENSMUST00000054483,ENSMUST00000171621
ENSMUSG00000021282	ENSMUSG00000021282	Eif5	12:111538100-111546753	59.6627	58.4458	51.2162	79.4396	77.7931	69.9641	56.4416	75.7323	1.34178	protein_coding	ENSMUST00000166123,ENSMUST00000050993
ENSMUSG00000039270	ENSMUSG00000039270	Megf9	4:70427064-70534995	4.83947	4.95411	5.46089	6.95378	6.62851	6.88269	5.08482	6.82166	1.34157	protein_coding	ENSMUST00000107359,ENSMUST00000037881
ENSMUSG00000019487	ENSMUSG00000019487	Trip10	17:57249450-57263697	3.24687	3.70512	2.874	4.90638	4.11191	4.16382	3.27533	4.39404	1.34156	protein_coding	ENSMUST00000019631
ENSMUSG00000025534	ENSMUSG00000025534	Gusb	5:129989010-130003049	11.0347	12.2855	11.297	15.6463	15.1746	15.6142	11.5391	15.4784	1.34139	protein_coding	ENSMUST00000111307,ENSMUST00000201801,ENSMUST00000111308,ENSMUST00000122994,ENSMUST00000126676,ENSMUST00000026613
ENSMUSG00000024769	ENSMUSG00000024769	Cdc42bpg	19:6306455-6325652	2.89193	2.83454	3.03981	3.98991	4.26224	3.50644	2.92209	3.91953	1.34134	protein_coding	ENSMUST00000141854,ENSMUST00000025681
[truncated: 11,621 more rows]

## Sheet: FC higher than 1.5
Tracking_id	Gene_id	Gene_name	Locus	PF 1	PF 2	PF 3	ETOH 1	ETOH 2	ETOH 3	PF Average	ETOH Average	FC	biotype	ensembl_id
[truncated: 1,011 more rows]
