# Supplementary material for: Retinoic Acid Receptor β Loss in Hepatocytes Increases Steatosis and Elevates the Integrated Stress Response in Alcohol-Associated Liver Disease
Source: Int J Mol Sci. 2023 Jul 27;24(15):12035. doi: 10.3390/ijms241512035 (PMC10418449; doi:10.3390/ijms241512035)
Supplement: Supplementary file 1 [file ijms-24-12035-s001.zip › ijms-2482914-supplementary/ijms-2489214 Supplementary File S2.xlsx]

## Sheet: all databases
Pathway analysis Enrichr p<0.05
In red, Oxidative stress-associated pathways
Bio Carta 2016	p value	Genes
Multi-Drug Resistance Factors Homo sapiens h mrpPathway	0.00227592	ABCC3;ABCB4;GSTP1
Oxidative Stress Induced Gene Expression Via Nrf2 Homo sapiens h arenrf2Pathway	0.0111336	POR;GSTA2;MAFF;FOS
FOSB gene expression and drug abuse Homo sapiens h fosbPathway	0.0229192	PPP1R1B;FOSB
Stathmin and breast cancer resistance to antimicrotubule agents Homo sapiens h stathminPathway	0.030461	CAMK2B;CCNB1;MAPK13;TUBA8
Signal transduction through IL1R Homo sapiens h il1rPathway	0.0331955	IL1RN;IL1R1;FOS;MAP4K4;MAP2K6
Mechanism of Acetaminophen Activity and Toxicity Homo sapiens h AcetaminophenPathway	0.0450037	NR1I3;CYP1A2
TSP-1 Induced Apoptosis in Microvascular Endothelial Cell Homo sapiens h tsp1Pathway	0.0450037	FOS;CD36
Bio Planet 2019	p value	Genes
Glutathione metabolism	0.00302025	GSTM4;GSTM3;GSTM1;GSTA4;GPX3;GSTP1;MGST3;GSS;GSTA2;IDH2;GSTA1;GSTT2
BDNF signaling pathway	0.00302025	HSPB1;GATA3;AQP3;PDLIM3;MYC;SLIT3;JUNB;IER2;MAP2K6;DUSP4;KLF10;EGR1;DUSP5;NQO1;EGR2;HSPA5;GADD45A;GDF15;GSS;FOS;PDIA4;CLCN5;DDIT3;MAFF;TXNIP;FOSB;ALPL;HYOU1;APBA2;HSPA1B;NUCB2
Phase II of biological oxidations: conjugation	0.00302025	GSTM4;GSTM1;UGT1A1;GSTP1;MGST3;GSS;UGP2;MAT2A;GSTA4;GSTA2;CYP1A2;GSTA1;UGT1A9;SULT2A1
Drug metabolism: cytochrome P450	0.00302025	GSTM4;GSTM3;GSTM1;UGT1A1;GSTP1;MGST3;EPHX1;GSTT2;FMO5;GSTA4;GSTA2;CYP1A2;GSTA1;CYP1A1;UGT1A9
Glutathione conjugation	0.00302025	GSTM4;GSTM1;GSTA4;GSTP1;MGST3;GSS;GSTA2;GSTA1
Biological oxidations	0.00302025	GSTM4;GSTM1;UGT1A1;MGST3;GSTP1;GSS;CYP7A1;CYP39A1;CYP26A1;CYP26B1;UGP2;MAT2A;GSTA4;GSTA2;CYP1A2;ALDH1A1;GSTA1;CYP1A1;UGT1A9;SULT2A1
Metapathway biotransformation	0.00302025	GSTM4;GSTM3;GSTM1;GAL3ST1;UGT1A1;MGST3;GSTP1;GSS;EPHX1;GSTT2;HS3ST6;KCNAB3;CYP7A1;FMO5;CYP39A1;CYP26A1;CYP26B1;NAT8;GSTA4;CYP1A2;CYP1A1;UGT1A9;SULT2A1
Polo-like kinase 1 (PLK1) pathway	0.00924323	CENPU;TPX2;ERCC6L;CCNB1;WEE1;PRC1;CLSPN;ECT2;NINL;NDC80
Estrogen metabolism	0.0129431	NQO1;GSTM1;UGT1A1;CYP1A2;CYP1A1;UGT1A9
Elsevier_Pathway_Collection	p value	Genes
NOTCH1 Signaling in Breast Cancer	0.0015734	CCNB1;MMP7;MYC;LEF1;TCF7;FOS;MMP9
WNT Signaling in Breast Cancer	0.0015734	CCNB1;MMP7;MYC;LEF1;TCF7;FOS;MMP9
Desmosome Assembly	0.00159104	DSP;PKP1;PKP4;EVPL;PPL
Proteins Involved in Glioma	0.00164161	APP;SLC1A2;HSPB1;AQP4;AHR;NOL3;AURKB;ADAMTS4;MYC;ECT2;DUSP4;ABCC3;EGR1;ENTPD2;TNFRSF12A;HSPA5;IGFBP2;IDH2;HMGA1;NRG1;MIF;BTBD10;BMP7;MMP9;LNX1;CD9;PPARG
Glutamate Overdose and Aura Effect in Familial Hemiplegic Migraine Type 3	0.00207051	SLC7A6;KCNMA1;SLC1A2;SLC17A8;SCN1B
Oxidative Stress Protection via AHR-NFE2L2-NQO1 Signaling in Keratinocytes	0.00227592	NQO1;CYP1A1;AHR
Proteins Involved in Cystic Fibrosis	0.00316613	GSTM3;MUC1;MUC2;GSTM1;KRT18;SFTPD;CYP1A1;MIF;S100A8;SLC26A6
Proteins Involved in Breast Cancer Related to NOTCH Signaling Pathway	0.00402118	CCNB1;MMP7;MYC;FOS;SGK1;MMP9
Proteins Involved in Chronic Obstructive Pulmonary Disease	0.00553617	EGR1;NQO1;GSTM1;GSTP1;EPHX1;SFTPD;CXCL1;MIF;MMP9;MMP12;MUC1;CYP1A2;CCL4;LEPR;PPARG;S100A9;S100A8
Amyloid beta Traffic and Degradation in Extracellular Matrix in Alzheimer's Disease	0.00614093	MME;VLDLR;CD36;MMP9;DNM1
Enrichr WikiPathways_2019_Mouse	p value	Genes
Metapathway biotransformation WP1251	8.27071e-09	GAL3ST1;MGST3;GSTP1;GSTT2;CYP7A1;CYP26B1;UGT1A9;SULT2A1;GSTM4;GSTM1;UGT1A1;GPX3;GSS;EPHX1;HS3ST6;KCNAB3;FMO5;CYP39A1;CYP26A1;CYP4F39;NAT8;GSTA4;GSTA2;CYP1A2;GSTA1;CYP1A1
Estrogen metabolism WP1264	2.03243e-06	NQO1;GSTM1;UGT1A1;CYP1A2;GSTA1;CYP1A1;UGT1A9
PPAR signaling pathway WP2316	1.10785e-05	CYP4A31;CYP4A10;CYP4A32;CYP4A14;SORBS1;CPT1B;CYP7A1;SLC27A6;PPARG;HMGCS2;CD36;ACADM;ANGPTL4;SLC27A2;PCK2
Oxidative Stress WP412	5.09983e-05	NQO1;UGT1A1;GPX3;CYP1A1;GSTT2;MT1;FOS;JUNB
Eicosanoid metabolism via Cytochrome P450 Mono-Oxygenases (CYP) pathway WP4349	8.35719e-05	CYP2C37;CYP2C55;CYP2C54;CYP4A10;CYP2C29;CYP2C38
Nuclear receptors in lipid metabolism and toxicity WP431	8.77836e-05	ABCC3;CYP26A1;ABCB4;NR1I3;CYP2B10;CYP1A2;PPARG;CYP7A1
Spinal Cord Injury WP2432	0.000125677	EGR1;IL1R1;GADD45A;AQP4;CXCL1;PLA2G5;FOS;RHOC;KLK8;CXCL2;MMP9;MMP12;MYC;NOX4;SLIT3
Oxidation by Cytochrome P450 WP1274	0.000737361	CYP39A1;CYP26A1;CYP26B1;CYP4F39;POR;CYP1A2;CYP1A1;CYP7A1
Aflatoxin B1 metabolism WP1262	0.00118229	GSTM1;EPHX1;CYP1A2
Fatty Acid Omega Oxidation WP33	0.00383392	ALDH1A1;CYP1A2;CYP1A1
HumanCyc 2016	p value	Genes
glutathione-mediated detoxification Homo sapiens PWY-4061	1.03891e-07	GSTM4;GSTM3;GSTM1;GSTA4;GSTP1;MGST3;GSTA2;GSTA1;GGH;GSTT2
4-hydroxy-2-nonenal detoxification Homo sapiens PWY-7112	0.00118229	GSTA4;GSTP1;GSTA1
folate transformations I Homo sapiens PWY-2201	0.0155345	MTHFD1L;MTHFD2;ALDH1L2
bile acid biosynthesis, neutral pathway Homo sapiens PWY-6061	0.0306252	POR;CYP7A1;SLC27A2
lysine degradation II (pipecolate pathway) Homo sapiens PWY66-425	0.0332409	PYCR1;CRYM
KEGG 2021 Human	p value	Genes
Metabolism of xenobiotics by cytochrome P450	1.74939e-07	GSTM4;CBR1;GSTM3;GSTM1;UGT1A1;GSTP1;MGST3;EPHX1;GSTT2;GSTA4;GSTA2;CYP1A2;GSTA1;CYP1A1;UGT1A9;SULT2A1;CBR3
Glutathione metabolism	3.87635e-06	GSTM4;GSTM3;GSTM1;GPX3;GSTP1;MGST3;GSS;IDH2;GSTT2;NAT8;GSTA4;GSTA2;GSTA1
Hepatocellular carcinoma	3.88243e-05	SHC4;GSTM4;GSTM3;NQO1;TCF7L1;GSTM1;GADD45B;GADD45A;MGST3;GSTP1;TCF7;LEF1;GSTT2;WNT9A;ACTG1;FRAT1;GSTA4;MYC;GSTA2;DPF1;GSTA1;DPF3
PPAR signaling pathway	7.48948e-05	SORBS1;CPT1B;CYP7A1;PLIN4;SLC27A6;PPARG;ACADM;CD36;HMGCS2;ANGPTL4;SLC27A2;PLIN5;PCK2
Chemical carcinogenesis	7.71453e-05	MGST3;GSTP1;NR1I3;GSTT2;ADCY2;AHR;ADCY6;CREB3L3;CREB3L1;MYC;CACNA1S;UGT1A9;SULT2A1;GSTM4;GSTM3;CBR1;PAQR7;GSTM1;UGT1A1;EPHX1;FOS;KLF5;GSTA4;GSTA2;CYP1A2;GSTA1;CYP1A1
Fluid shear stress and atherosclerosis	0.00021957	GSTM4;GSTM3;NQO1;GSTM1;IL1R1;MGST3;GSTP1;GSTT2;FOS;MMP9;ACTG1;MAPK13;GSTA4;GPC1;GSTA2;GSTA1;ARHGEF2;MAP2K6
Bile secretion	0.000559186	ABCC3;ABCC4;UGT1A1;ABCB4;EPHX1;AQP4;ADCY2;ATP1A1;CYP7A1;SLC4A5;ADCY6;UGT1A9;SULT2A1
Drug metabolism	0.00105033	GSTM4;GSTM3;GSTM1;UGT1A1;MGST3;GSTP1;GSTT2;NME4;FMO5;GSTA4;GSTA2;CYP1A2;GSTA1;UGT1A9
Insulin secretion	0.00122882	CAMK2B;CHRM3;CREB3L3;CREB3L1;KCNMA1;SLC2A2;ADCY2;ATP1A1;CACNA1S;ADCY6;RAPGEF4;TRPM4
Retinol metabolism	0.00205698	CYP26A1;CYP26B1;UGT1A1;RETSAT;DHRS9;ALDH1A1;CYP1A2;CYP1A1;HSD17B6;UGT1A9
Panther 2016	p value	Genes
p38 MAPK pathway Homo sapiens P05918	0.0208924	IL1R1;GADD45A;HSPB1;MAP2K6;MAPK13
Alzheimer disease-amyloid secretase pathway Homo sapiens P00003	0.0218144	CHRM2;CHRM3;APP;CACNA1S;APBA2;MAPK4;MAPK13
Synaptic vesicle trafficking Homo sapiens P05734	0.0264076	UNC13B;SYT3;SYT12;SYT11
Oxidative stress response Homo sapiens P00046	0.030461	MYC;DDIT3;MAPK13;MAP2K6
Mannose metabolism Homo sapiens P02752	0.0332409	GMDS;PMM1

## Sheet: oxidative stress
Oxidative stress-related pathways from the Enrichr analysis
Pathway	Genes	Database
Oxidative Stress Induced Gene Expression Via Nrf2 Homo sapiens arenrf2 Pathway	Por;Gsta2;Maff;Fos	Bio Carta 2016
Oxidative Stress Protection via AHR-NFE2L2-NQO1 Signaling in Keratinocytes	Nqo1;Cyp1A1;Ahr	Elsevier_Pathway_Collection
Oxidative Stress WP412	Nqo1;Ugt1A1;Gpx3;Cyp1A1;Gstt2;Mt1;Fos;Junb	Enrichr WikiPathways_2019_Mouse
Oxidative stress response Homo sapiens P00046	Myc;Ddit3;Mapk13;Map2k6	Panther 2016
